# Supplementary material for: catena-Poly[[trimethyltin(IV)]-μ-2-methylbenzoato-κ2 O:O′]
Source: Acta Crystallogr Sect E Struct Rep Online. 2009 Dec 4;66(Pt 1):m4. doi: 10.1107/S1600536809051587 (PMC2980210; doi:10.1107/S1600536809051587)
Supplement: Supplementary file 1 [file e-66-000m4-sup1.cif]

##############################################################################
###                                                                        ###
###        Electronic paper (Acta Crystallographica Section E)             ###
###                                                                        ###
##############################################################################
#                                                                            #
# This CIF contains the data in a paper accepted for publication in Acta     #
# Crystallographica Section E. It conforms to the requirements of Notes      #
# for Authors for Section E, and has been peer reviewed under the auspices   #
# of the IUCr Commission on Journals.                                        #
#                                                                            #
# Full details of the Crystallographic Information File format               #
# are given in the paper "The Crystallographic Information File (CIF):       #
# a New Standard Archive File for Crystallography" by S. R. Hall, F. H.      #
# Allen and I. D. Brown [Acta Cryst. (1991), A47, 655-685].                  #
#                                                                            #
# The current version of the core CIF dictionary is obtainable from          #
# ftp://ftp.iucr.org/pub/cif_core.dic. The current version number is 2.4.    #
#                                                                            #
# Software is freely available for graphical display of the structure(s) in  #
# this CIF.  For information consult the CIF home page http://www.iucr.org/  #
# cif/home.html                                                              #
#                                                                            #
# This file may be used for bona fide research purposes within the           #
# scientific community so long as proper attribution is given to the journal # 
# article from which it was obtained.                                        #
#                                                                            #
##############################################################################
                                             
data_I
_audit_creation_method     SHELXL97
_chemical_name_systematic
;
<i>catena</i>-Poly[[trimethyltin(IV)]-\m-2-methylbenzoato-
\k^2^<i>O</i>:<i>O</i>']
;
_chemical_name_common     ?
_chemical_formula_moiety     'C11 H16 O2 Sn'
_chemical_formula_sum     'C11 H16 O2 Sn'
_chemical_formula_iupac     '[Sn (C H3)3 (C8 H7 O2)]'
_chemical_formula_weight     298.93
_chemical_melting_point     ?
_symmetry_cell_setting     monoclinic
_symmetry_space_group_name_H-M     'P 21/n'
_symmetry_space_group_name_Hall     '-P 2yn'
loop_
    _symmetry_equiv_pos_as_xyz
    'x, y, z'
    '-x+1/2, y+1/2, -z+1/2'
    '-x, -y, -z'
    'x-1/2, -y-1/2, z-1/2'
_cell_length_a     10.618(2)
_cell_length_b     10.046(2)
_cell_length_c     12.833(3)
_cell_angle_alpha     90.00
_cell_angle_beta     112.39(3)
_cell_angle_gamma     90.00
_cell_volume     1265.7(4)
_cell_formula_units_Z     4
_cell_measurement_reflns_used     25
_cell_measurement_theta_min     6
_cell_measurement_theta_max     15
_cell_measurement_temperature     293(2)
_exptl_crystal_description     block
_exptl_crystal_colour     colourless
_exptl_crystal_size_max     0.42
_exptl_crystal_size_mid     0.12
_exptl_crystal_size_min     0.09
_exptl_crystal_density_diffrn     1.569
_exptl_crystal_density_meas     ?
_exptl_crystal_density_method     'not measured'
_exptl_crystal_F_000     592
_exptl_absorpt_coefficient_mu     1.995
_exptl_absorpt_correction_type     analytical
_exptl_absorpt_process_details     '(CrysAlis RED; Oxford Diffraction, 2008)'
_exptl_absorpt_correction_T_min     0.838
_exptl_absorpt_correction_T_max     0.892
_exptl_special_details
;
;
_diffrn_ambient_temperature     293(2)
_diffrn_radiation_type     MoK\a
_diffrn_radiation_wavelength     0.71073
_diffrn_radiation_source     'fine-focus sealed tube'
_diffrn_radiation_monochromator     graphite
_diffrn_measurement_device_type     'Kuma KM-4 four circle diffractometer'
_diffrn_measurement_method     'profile data from \w/2\q scans'
_diffrn_detector_area_resol_mean     ?
_diffrn_reflns_number     3389
_diffrn_reflns_av_R_equivalents     0.0221
_diffrn_reflns_av_sigmaI/netI     0.0361
_diffrn_reflns_theta_min     2.13
_diffrn_reflns_theta_max     30.06
_diffrn_reflns_theta_full     25.00
_diffrn_measured_fraction_theta_max     0.871
_diffrn_measured_fraction_theta_full     0.984
_diffrn_reflns_limit_h_min     0
_diffrn_reflns_limit_h_max     13
_diffrn_reflns_limit_k_min     -13
_diffrn_reflns_limit_k_max     0
_diffrn_reflns_limit_l_min     -17
_diffrn_reflns_limit_l_max     15
_diffrn_standards_number     3
_diffrn_standards_interval_count     200
_diffrn_standards_interval_time     ?
_diffrn_standards_decay_%     6.35
_refine_special_details
;
Refinement of <i>F</i>^2^ against ALL reflections. The weighted <i>R</i>-factor
<i>wR</i> and goodness of fit <i>S</i> are based on <i>F</i>^2^, conventional
<i>R</i>-factors <i>R</i> are based on <i>F</i>, with <i>F</i> set to zero for
negative <i>F</i>^2^. The threshold expression of <i>F</i>^2^ >
\s(<i>F</i>^2^) is used only for calculating <i>R</i>-factors(gt) <i>etc</i>.
and is not relevant to the choice of reflections for refinement.
<i>R</i>-factors based on <i>F</i>^2^ are statistically about twice as large
as those based on <i>F</i>, and <i>R</i>- factors based on ALL data will be
even larger.
;
_reflns_number_total     3226
_reflns_number_gt     2090
_reflns_threshold_expression     I>2\s(I)
_refine_ls_structure_factor_coef     Fsqd
_refine_ls_matrix_type     full
_refine_ls_R_factor_all     0.0800
_refine_ls_R_factor_gt     0.0393
_refine_ls_wR_factor_gt     0.1024
_refine_ls_wR_factor_ref     0.1177
_refine_ls_goodness_of_fit_ref     1.035
_refine_ls_restrained_S_all     1.035
_refine_ls_number_reflns     3226
_refine_ls_number_parameters     131
_refine_ls_number_restraints     0
_refine_ls_hydrogen_treatment     constr
_refine_ls_weighting_scheme     calc
_refine_ls_weighting_details
         'calc w=1/[\s^2^(Fo^2^)+(0.0777P)^2^+0.0604P] where P=(Fo^2^+2Fc^2^)/3'
_atom_sites_solution_hydrogens     geom
_atom_sites_solution_primary     direct
_atom_sites_solution_secondary     difmap
_refine_ls_shift/su_max     0.001
_refine_ls_shift/su_mean     0.000
_refine_diff_density_max     1.371
_refine_diff_density_min     -1.690
_refine_ls_extinction_method     none
_refine_ls_extinction_coef     ?
loop_
    _atom_type_symbol
    _atom_type_description
    _atom_type_scat_dispersion_real
    _atom_type_scat_dispersion_imag
    _atom_type_scat_source
    'C' 'C' 0.0033 0.0016
                         'International Tables Vol C Tables 4.2.6.8 and 6.1.1.4'
    'H' 'H' 0.0000 0.0000
                         'International Tables Vol C Tables 4.2.6.8 and 6.1.1.4'
    'O' 'O' 0.0106 0.0060
                         'International Tables Vol C Tables 4.2.6.8 and 6.1.1.4'
    'Sn' 'Sn' -0.6537 1.4246
                         'International Tables Vol C Tables 4.2.6.8 and 6.1.1.4'
_computing_data_collection     'KM-4 Software (Kuma, 1996)'
_computing_cell_refinement     'KM-4 Software (Kuma, 1996)'
_computing_data_reduction     'DATAPROC (Kuma, 2001)'
_computing_structure_solution     'SHELXS97 (Sheldrick, 2008)'
_computing_structure_refinement     'SHELXL97 (Sheldrick, 2008)'
_computing_molecular_graphics     'SHELXTL (Sheldrick, 2008)'
_computing_publication_material     'SHELXL97 (Sheldrick, 2008)'
loop_
    _atom_site_type_symbol
    _atom_site_label
    _atom_site_fract_x
    _atom_site_fract_y
    _atom_site_fract_z
    _atom_site_U_iso_or_equiv
    _atom_site_adp_type
    _atom_site_calc_flag
    _atom_site_refinement_flags
    _atom_site_occupancy
    _atom_site_disorder_assembly
    _atom_site_disorder_group
    Sn Sn1 0.67213(3) 0.58902(3) 0.23186(2) 0.04378(12) Uani d . 1 . .
    O O1 0.8105(3) 0.7804(3) 0.2342(4) 0.0645(9) Uani d . 1 . .
    C C1 1.0203(4) 0.7136(4) 0.2204(4) 0.0443(8) Uani d . 1 . .
    C C7 0.9255(4) 0.8130(4) 0.2391(3) 0.0429(8) Uani d . 1 . .
    C C4 1.1974(6) 0.5271(6) 0.1924(6) 0.0803(17) Uani d . 1 . .
    H H4 1.2582 0.4665 0.1826 0.096 Uiso calc R 1 . .
    C C6 1.0906(6) 0.6253(6) 0.3062(5) 0.0651(13) Uani d . 1 . .
    H H6 1.0792 0.6290 0.3745 0.078 Uiso calc R 1 . .
    C C5 1.1780(6) 0.5310(7) 0.2904(6) 0.0803(17) Uani d . 1 . .
    H H5 1.2230 0.4707 0.3475 0.096 Uiso calc R 1 . .
    C C2 1.0385(5) 0.7088(5) 0.1204(4) 0.0632(12) Uani d . 1 . .
    C C3 1.1262(7) 0.6142(7) 0.1067(6) 0.0825(19) Uani d . 1 . .
    H H3 1.1374 0.6092 0.0383 0.099 Uiso calc R 1 . .
    C C8 0.9607(9) 0.8037(9) 0.0242(6) 0.110(3) Uani d . 1 . .
    H H8A 0.8646 0.7885 0.0011 0.165 Uiso calc R 1 . .
    H H8B 0.9873 0.7881 -0.0384 0.165 Uiso calc R 1 . .
    H H8C 0.9813 0.8940 0.0494 0.165 Uiso calc R 1 . .
    O O2 0.9682(3) 0.9314(3) 0.2610(3) 0.0527(7) Uani d . 1 . .
    C C12 0.5145(5) 0.7309(5) 0.1961(6) 0.0780(17) Uani d . 1 . .
    H H12A 0.5492 0.8098 0.2399 0.117 Uiso calc R 1 . .
    H H12B 0.4420 0.6947 0.2147 0.117 Uiso calc R 1 . .
    H H12C 0.4804 0.7529 0.1173 0.117 Uiso calc R 1 . .
    C C13 0.7115(6) 0.5114(6) 0.0940(4) 0.0725(15) Uani d . 1 . .
    H H13A 0.8034 0.5321 0.1031 0.109 Uiso calc R 1 . .
    H H13B 0.6495 0.5504 0.0253 0.109 Uiso calc R 1 . .
    H H13C 0.6994 0.4166 0.0909 0.109 Uiso calc R 1 . .
    C C11 0.7997(7) 0.5631(6) 0.4027(5) 0.0814(18) Uani d . 1 . .
    H H11A 0.8469 0.6448 0.4318 0.122 Uiso calc R 1 . .
    H H11B 0.8646 0.4940 0.4090 0.122 Uiso calc R 1 . .
    H H11C 0.7456 0.5388 0.4450 0.122 Uiso calc R 1 . .
loop_
    _atom_site_aniso_label
    _atom_site_aniso_U_11
    _atom_site_aniso_U_22
    _atom_site_aniso_U_33
    _atom_site_aniso_U_12
    _atom_site_aniso_U_13
    _atom_site_aniso_U_23
    Sn1 0.04404(18) 0.03127(16) 0.05657(19) 0.00215(11) 0.01979(13) -0.00013(11)
    O1 0.0526(18) 0.0341(15) 0.118(3) -0.0025(13) 0.0456(18) -0.0094(17)
    C1 0.0366(18) 0.0333(18) 0.063(2) -0.0039(15) 0.0193(17) -0.0053(16)
    C7 0.045(2) 0.0317(18) 0.053(2) 0.0008(15) 0.0201(17) -0.0006(16)
    C4 0.057(3) 0.063(4) 0.122(5) 0.017(3) 0.036(3) -0.016(3)
    C6 0.061(3) 0.059(3) 0.072(3) 0.018(2) 0.022(2) 0.006(2)
    C5 0.063(3) 0.062(4) 0.108(5) 0.024(3) 0.024(3) 0.009(3)
    C2 0.066(3) 0.059(3) 0.073(3) 0.012(2) 0.036(3) 0.006(2)
    C3 0.079(4) 0.088(4) 0.100(5) 0.011(3) 0.056(4) -0.015(4)
    C8 0.146(7) 0.121(6) 0.083(4) 0.050(5) 0.067(4) 0.033(4)
    O2 0.0473(17) 0.0323(15) 0.082(2) -0.0026(11) 0.0282(16) -0.0035(13)
    C12 0.055(3) 0.043(2) 0.135(5) 0.003(2) 0.034(3) 0.017(3)
    C13 0.099(4) 0.063(3) 0.067(3) -0.021(3) 0.044(3) -0.015(3)
    C11 0.084(4) 0.087(4) 0.055(3) -0.026(3) 0.006(3) 0.001(3)
_geom_special_details
;
All e.s.d.'s (except the e.s.d. in the dihedral angle between two l.s. planes)
are estimated using the full covariance matrix. The cell e.s.d.'s are taken
into account individually in the estimation of e.s.d.'s in distances, angles
and torsion angles; correlations between e.s.d.'s in cell parameters are only
used when they are defined by crystal symmetry. An approximate (isotropic)
treatment of cell e.s.d.'s is used for estimating e.s.d.'s involving l.s.
planes.
;
loop_
    _geom_bond_atom_site_label_1
    _geom_bond_atom_site_label_2
    _geom_bond_site_symmetry_2
    _geom_bond_distance
    _geom_bond_publ_flag
    Sn1 C11 . 2.108(6) y
    Sn1 C12 . 2.112(5) y
    Sn1 C13 . 2.116(5) y
    Sn1 O2 2_645 2.200(3) y
    Sn1 O1 . 2.413(3) y
    O1 C7 . 1.243(5) ?
    C1 C2 . 1.370(7) ?
    C1 C6 . 1.389(7) ?
    C1 C7 . 1.500(5) ?
    C7 O2 . 1.266(5) ?
    C4 C5 . 1.351(10) ?
    C4 C3 . 1.383(10) ?
    C4 H4 . 0.9300 ?
    C6 C5 . 1.394(8) ?
    C6 H6 . 0.9300 ?
    C5 H5 . 0.9300 ?
    C2 C3 . 1.388(7) ?
    C2 C8 . 1.530(8) ?
    C3 H3 . 0.9300 ?
    C8 H8A . 0.9600 ?
    C8 H8B . 0.9600 ?
    C8 H8C . 0.9600 ?
    O2 Sn1 2_655 2.200(3) ?
    C12 H12A . 0.9600 ?
    C12 H12B . 0.9600 ?
    C12 H12C . 0.9600 ?
    C13 H13A . 0.9600 ?
    C13 H13B . 0.9600 ?
    C13 H13C . 0.9600 ?
    C11 H11A . 0.9600 ?
    C11 H11B . 0.9600 ?
    C11 H11C . 0.9600 ?
loop_
    _geom_angle_atom_site_label_1
    _geom_angle_atom_site_label_2
    _geom_angle_atom_site_label_3
    _geom_angle_site_symmetry_1
    _geom_angle_site_symmetry_3
    _geom_angle
    _geom_angle_publ_flag
    C11 Sn1 C12 . . 116.8(3) ?
    C11 Sn1 C13 . . 124.8(3) ?
    C12 Sn1 C13 . . 117.3(3) ?
    C11 Sn1 O2 . 2_645 92.6(2) ?
    C12 Sn1 O2 . 2_645 90.09(17) ?
    C13 Sn1 O2 . 2_645 97.02(17) ?
    C11 Sn1 O1 . . 86.5(2) ?
    C12 Sn1 O1 . . 83.88(17) ?
    C13 Sn1 O1 . . 89.46(17) ?
    O2 Sn1 O1 2_645 . 172.68(11) ?
    C7 O1 Sn1 . . 142.4(3) ?
    C2 C1 C6 . . 119.6(4) ?
    C2 C1 C7 . . 121.0(4) ?
    C6 C1 C7 . . 119.3(4) ?
    O1 C7 O2 . . 121.4(4) ?
    O1 C7 C1 . . 121.5(3) ?
    O2 C7 C1 . . 117.1(4) ?
    C5 C4 C3 . . 119.4(5) ?
    C5 C4 H4 . . 120.3 ?
    C3 C4 H4 . . 120.3 ?
    C1 C6 C5 . . 120.4(6) ?
    C1 C6 H6 . . 119.8 ?
    C5 C6 H6 . . 119.8 ?
    C4 C5 C6 . . 120.1(6) ?
    C4 C5 H5 . . 120.0 ?
    C6 C5 H5 . . 120.0 ?
    C1 C2 C3 . . 119.0(5) ?
    C1 C2 C8 . . 120.6(5) ?
    C3 C2 C8 . . 120.4(6) ?
    C4 C3 C2 . . 121.5(6) ?
    C4 C3 H3 . . 119.3 ?
    C2 C3 H3 . . 119.3 ?
    C2 C8 H8A . . 109.5 ?
    C2 C8 H8B . . 109.5 ?
    H8A C8 H8B . . 109.5 ?
    C2 C8 H8C . . 109.5 ?
    H8A C8 H8C . . 109.5 ?
    H8B C8 H8C . . 109.5 ?
    C7 O2 Sn1 . 2_655 119.7(3) ?
    Sn1 C12 H12A . . 109.5 ?
    Sn1 C12 H12B . . 109.5 ?
    H12A C12 H12B . . 109.5 ?
    Sn1 C12 H12C . . 109.5 ?
    H12A C12 H12C . . 109.5 ?
    H12B C12 H12C . . 109.5 ?
    Sn1 C13 H13A . . 109.5 ?
    Sn1 C13 H13B . . 109.5 ?
    H13A C13 H13B . . 109.5 ?
    Sn1 C13 H13C . . 109.5 ?
    H13A C13 H13C . . 109.5 ?
    H13B C13 H13C . . 109.5 ?
    Sn1 C11 H11A . . 109.5 ?
    Sn1 C11 H11B . . 109.5 ?
    H11A C11 H11B . . 109.5 ?
    Sn1 C11 H11C . . 109.5 ?
    H11A C11 H11C . . 109.5 ?
    H11B C11 H11C . . 109.5 ?
loop_
    _geom_hbond_atom_site_label_D
    _geom_hbond_atom_site_label_H
    _geom_hbond_atom_site_label_A
    _geom_hbond_site_symmetry_A
    _geom_hbond_distance_DH
    _geom_hbond_distance_HA
    _geom_hbond_distance_DA
    _geom_hbond_angle_DHA
    C13 H13C O1 2_645 0.96 2.66 3.271(7) 122
    C4 H4 O2 2_745 0.93 2.74 3.502(6) 140
data_global
_journal_date_recd_electronic     2009-11-26
_journal_date_accepted     2009-11-30
_journal_name_full     'Acta Crystallographica, Section E'
_journal_year     2010
_journal_volume     66
_journal_issue      1
_journal_page_first     m4
_journal_page_last     m4
_journal_paper_category     QM
_journal_coeditor_code     HB5258
_publ_contact_author_name     'Muhammad Danish'
_publ_contact_author_address
;
Department of Chemistry
University of Sargodha
Sargodha 40100
Pakistan
;
_publ_contact_author_email     'drdanish62@gmail.com'
_publ_contact_author_fax
;
92 48 3222121
;
_publ_contact_author_phone
;
92 300 451 3193
;
_publ_section_title
;\
<i>catena</i>-Poly[[trimethyltin(IV)]-\m-2-methylbenzoato-\
\k^2^<i>O</i>:<i>O</i>']
;
loop_
    _publ_author_name
    _publ_author_footnote
    _publ_author_address
    'Muhammad Danish' ?
;Department of Chemistry
 University of Sargodha
 Sargodha 40100
 Pakistan
;
    'Iram Saleem' ?
;Department of Chemistry
 University of Sargodha
 Sargodha 40100
 Pakistan
;
    'Nazir Ahmad' ?
;
Department of Chemistry
 University of Sargodha
 Sargodha 40100
 Pakistan
;
    'Wojciech Starosta' ?
;
Institute of Nuclear Chemistry and Technology
ul. Dorodna 16
03-195 Warszawa
Poland
;
    'Janusz Leciejewicz' ?
;
Institute of Nuclear Chemistry and Technology
ul. Dorodna 16
03-195 Warszawa
Poland
;
