# Supplementary material for: catena-Poly[[trimethyltin(IV)]-μ-2-methylbenzoato-κ2 O:O′]
Source: Acta Crystallogr Sect E Struct Rep Online. 2009 Dec 4;66(Pt 1):m4. doi: 10.1107/S1600536809051587 (PMC2980210; doi:10.1107/S1600536809051587)
Supplement: Supplementary file 2 [file e-66-000m4-Isup2.hkl]

# 
# h,k,l, Fc-squared, Fo-squared, sigma(Fo-squared) and status flag 
# 
data_I
_shelx_title ' Sntol2s1 in P2(1)/n' 
_shelx_refln_list_code          4 
_shelx_F_calc_maximum      280.80 
_exptl_crystal_F_000       592.00 
_reflns_d_resolution_high  0.7094 
 
loop_ 
 _symmetry_equiv_pos_as_xyz 
 'x, y, z' 
 '-x+1/2, y+1/2, -z+1/2' 
 '-x, -y, -z' 
 'x-1/2, -y-1/2, z-1/2' 
 
_cell_length_a    10.6177 
_cell_length_b    10.0461 
_cell_length_c    12.8333 
_cell_angle_alpha  90.000 
_cell_angle_beta  112.387 
_cell_angle_gamma  90.000 
 
_shelx_F_squared_multiplier     1.000 
 
loop_ 
 _refln_index_h 
 _refln_index_k 
 _refln_index_l 
 _refln_F_squared_calc 
 _refln_F_squared_meas 
 _refln_F_squared_sigma 
 _refln_observed_status 
   2   0   0     4018.32     3470.14     33.26 o 
   4   0   0      212.42      174.27      8.65 o 
   6   0   0    13527.80    11894.40    101.10 o 
   8   0   0     3505.39     3479.45     70.51 o 
  10   0   0        0.17       34.59     31.26 o 
  12   0   0      437.91      441.67     19.95 o 
   1   1   0     4382.46     5046.57     32.59 o 
   2   1   0     4848.24     4876.29     39.91 o 
   3   1   0     5710.24     5321.28     49.22 o 
   4   1   0     2200.70     2044.04     37.91 o 
   5   1   0     4213.04     3763.48     55.21 o 
   6   1   0        4.16      -18.62     23.95 o 
   7   1   0      427.98      405.08     14.63 o 
   8   1   0      892.00      865.37     35.25 o 
   9   1   0     1818.90     1802.58     61.19 o 
  10   1   0      168.35      158.97     11.31 o 
  11   1   0      302.82      284.69     13.30 o 
  12   1   0       62.76       41.91     42.57 o 
  13   1   0        3.39       -0.67     13.30 o 
   0   2   0     4243.98     4570.98     37.91 o 
   1   2   0     8632.89    10639.90     57.20 o 
   2   2   0    15875.58    18597.21     83.15 o 
   3   2   0     4744.80     5503.54     53.88 o 
   4   2   0     1033.97     1017.70     29.93 o 
   5   2   0     8553.02     8213.40     80.48 o 
   6   2   0     1438.77     1269.13     40.57 o 
   7   2   0     3421.33     3347.75     65.19 o 
   8   2   0      493.02      493.55     21.95 o 
   9   2   0      222.84      251.43     10.64 o 
  10   2   0       17.05       45.23     31.93 o 
  11   2   0      371.68      361.85     13.97 o 
  12   2   0       57.27       21.29     46.56 o 
  13   2   0      206.60      212.19     15.30 o 
   1   3   0      109.57      121.72      5.99 o 
   2   3   0    23140.97    27823.65    114.41 o 
   3   3   0     1358.68     1541.84     35.25 o 
   4   3   0    18483.15    20001.37    117.73 o 
   5   3   0      429.75      433.02     16.63 o 
   6   3   0       15.56       35.25     23.95 o 
   7   3   0       35.02       23.95     26.61 o 
   8   3   0      721.09      703.74     27.94 o 
   9   3   0       92.87       88.47     10.64 o 
  10   3   0     2204.66     2309.44     79.15 o 
  11   3   0       55.45       38.58     47.23 o 
  12   3   0       48.23       43.90     13.30 o 
   0   4   0     1694.73     1823.20     37.91 o 
   1   4   0    14383.42    17164.46     97.11 o 
   2   4   0     1033.68     1229.88     34.59 o 
   3   4   0       20.32       25.28     24.61 o 
   4   4   0     2448.98     2568.18     52.55 o 
   5   4   0     2719.96     2524.95     52.55 o 
   6   4   0      959.90      915.93     37.91 o 
   7   4   0     2759.02     2880.14     67.18 o 
   8   4   0      340.33      375.82     16.63 o 
   9   4   0      193.20      205.53     11.31 o 
  10   4   0       31.26       12.64     39.91 o 
  11   4   0      219.87      246.11     13.97 o 
  12   4   0      139.67      164.29     14.63 o 
   1   5   0     2294.07     2582.82     49.22 o 
   2   5   0      674.62      685.78     29.93 o 
   3   5   0     6861.88     7554.22     80.48 o 
   4   5   0     1085.17     1162.03     39.24 o 
   5   5   0     3705.48     3920.45     68.51 o 
   6   5   0       23.87        8.65     27.94 o 
   7   5   0      679.54      752.30     32.59 o 
   8   5   0      180.26      166.29     11.31 o 
   9   5   0     1536.27     1742.72     67.18 o 
  10   5   0      124.18      109.09     12.64 o 
  11   5   0      287.89      327.92     15.30 o 
  12   5   0        2.70       69.18     42.57 o 
   0   6   0    13788.63    14418.68    111.75 o 
   1   6   0     1124.57     1418.12     42.57 o 
   2   6   0     1851.48     1965.55     48.56 o 
   3   6   0        0.67      -19.29     25.94 o 
   4   6   0      511.01      545.43     24.61 o 
   5   6   0        0.54        8.65     29.93 o 
   6   6   0     4732.41     5153.66     87.80 o 
   7   6   0      787.58      897.97     35.92 o 
   8   6   0      842.57      943.86     36.58 o 
   9   6   0       14.91       12.64     38.58 o 
  10   6   0       23.93       69.84     41.24 o 
  11   6   0        0.09      -45.23     45.23 o 
   1   7   0     2177.27     2226.29     54.54 o 
   2   7   0     3090.13     3518.03     67.18 o 
   3   7   0     4047.94     4154.59     75.83 o 
   4   7   0     1008.75     1047.63     40.57 o 
   5   7   0      869.86      838.77     37.91 o 
   6   7   0       35.79       29.27     33.26 o 
   7   7   0      130.19      148.33     11.31 o 
   8   7   0      326.38      349.87     14.63 o 
   9   7   0      651.89      648.53     33.26 o 
  10   7   0      346.56      378.48     15.96 o 
  11   7   0      182.76      194.23     15.30 o 
   0   8   0      684.71      653.85     27.27 o 
   1   8   0     3753.85     3857.26     75.16 o 
   2   8   0        1.77      -13.97     29.27 o 
   3   8   0      138.03      152.32      9.98 o 
   4   8   0        0.46       -8.65     31.26 o 
   5   8   0     2189.84     2550.22     70.51 o 
   6   8   0      135.83      147.00     11.97 o 
   7   8   0     1216.80     1325.00     51.88 o 
   8   8   0       63.46       69.84     41.91 o 
   9   8   0      115.15      125.72     13.97 o 
  10   8   0       14.70      -15.96     46.56 o 
   1   9   0        0.89      -20.62     35.25 o 
   2   9   0     1496.19     1437.41     57.20 o 
   3   9   0      885.96      969.80     40.57 o 
   4   9   0     2169.29     2298.13     74.50 o 
   5   9   0      333.63      351.87     14.63 o 
   6   9   0        6.68       51.22     39.91 o 
   7   9   0        1.52        9.31     40.57 o 
   8   9   0      512.66      568.71     20.62 o 
   9   9   0       30.09       -2.00     47.89 o 
   0  10   0     2396.04     2157.11     72.50 o 
   1  10   0     1444.35     1464.02     56.54 o 
   2  10   0      428.71      398.43     15.30 o 
   3  10   0       34.39        3.33     37.91 o 
   4  10   0      141.06      155.65     12.64 o 
   5  10   0      672.93      659.84     29.93 o 
   6  10   0      651.76      669.15     32.59 o 
   7  10   0      387.01      400.43     16.63 o 
   8  10   0      253.59      246.77     15.96 o 
   1  11   0      575.67      494.21     21.29 o 
   2  11   0        0.17       19.95     44.57 o 
   3  11   0     1544.02     1404.82     61.86 o 
   4  11   0       34.89      -19.29     49.22 o 
   5  11   0      368.45      341.23     15.96 o 
   6  11   0       27.97       10.64     46.56 o 
   7  11   0       19.53      -43.24     50.55 o 
   0  12   0      790.81      690.44     20.62 o 
   1  12   0      189.61      170.28     15.96 o 
   2  12   0      329.94      309.30     16.63 o 
   3  12   0       17.68       23.28     47.89 o 
   4  12   0      128.63       23.95     51.22 o 
   5  12   0       63.17       47.23     53.21 o 
   1  13   0      123.05       90.46     56.54 o 
   2  13   0      446.30      381.80     18.62 o 
   3  13   0      228.04      196.89     17.29 o 
 -13   0   1      407.01      395.11     15.96 o 
 -11   0   1      277.83      252.10     12.64 o 
  -9   0   1      505.67      486.23     18.62 o 
  -7   0   1     8061.82     7032.07     85.14 o 
  -5   0   1     3724.82     3072.38     48.56 o 
  -3   0   1     5180.68     4692.71     43.90 o 
  -1   0   1    23110.18    18772.82    147.00 o 
   1   0   1    33303.51    34706.73    238.13 o 
   3   0   1      283.22      280.03     10.64 o 
   5   0   1     7409.87     6308.38     71.84 o 
   7   0   1     6621.71     6001.74     85.81 o 
   9   0   1      145.39      152.32      9.98 o 
  11   0   1      509.29      476.92     17.29 o 
 -13   1   1        0.55       -8.65     41.24 o 
 -12   1   1      176.83      181.59     13.30 o 
 -11   1   1      209.28      203.54     12.64 o 
 -10   1   1     1313.14     1327.66     54.54 o 
  -9   1   1      422.66      419.72     15.30 o 
  -8   1   1     1802.73     1660.91     51.88 o 
  -7   1   1      372.48      329.92     13.97 o 
  -6   1   1     2366.41     2089.27     46.56 o 
  -5   1   1     1127.02      941.20     33.26 o 
  -4   1   1    12806.49    11845.84     79.15 o 
  -3   1   1     4580.03     4064.79     42.57 o 
  -2   1   1    28427.68    29982.76    261.41 o 
  -1   1   1      949.10     1021.02     19.95 o 
   0   1   1      661.20      877.55     21.62 o 
   1   1   1      495.47      573.37     18.62 o 
   2   1   1    35785.46    40439.08    336.57 o 
   3   1   1     3331.44     3401.63     42.57 o 
   4   1   1     8136.74     7536.93     68.51 o 
   5   1   1      655.36      553.41     21.95 o 
   6   1   1      512.32      493.55     18.62 o 
   7   1   1      537.20      473.59     20.62 o 
   8   1   1     1604.81     1514.57     52.55 o 
  10   1   1      830.59      872.03     29.93 o 
  11   1   1       68.28       70.51     11.97 o 
  12   1   1       79.91       19.29     43.90 o 
 -13   2   1       73.50      -15.96     49.22 o 
 -12   2   1      384.92      424.37     17.29 o 
 -11   2   1       40.71       19.95     38.58 o 
 -10   2   1        1.81      -31.26     34.59 o 
  -9   2   1       13.93       18.62     29.93 o 
  -8   2   1     2093.56     1974.20     55.87 o 
  -7   2   1      754.84      643.88     27.94 o 
  -6   2   1     6391.46     6218.58     75.16 o 
  -5   2   1       35.26       93.12      6.65 o 
  -4   2   1     1563.10     1354.93     33.92 o 
  -3   2   1       15.98       -4.66     18.62 o 
  -2   2   1    17540.84    18659.74     81.81 o 
  -1   2   1     4353.01     4476.53     39.91 o 
   0   2   1    32586.93    45349.20    231.40 o 
   1   2   1       27.84       31.93     17.29 o 
   2   2   1     2713.46     3039.12     38.58 o 
   3   2   1      375.96      393.77     17.96 o 
   4   2   1     4304.92     4686.72     58.53 o 
   5   2   1     1000.28      942.53     36.58 o 
   6   2   1     6579.24     6520.57     81.81 o 
   7   2   1      963.65      935.88     36.58 o 
   8   2   1      781.09      750.30     33.92 o 
   9   2   1       89.06       91.13      9.98 o 
  10   2   1       15.23       31.26     38.58 o 
  11   2   1       30.66       -3.99     41.24 o 
  12   2   1      335.15      353.20     15.96 o 
 -13   3   1        0.48        0.00     41.24 o 
 -12   3   1        7.12        2.00     37.25 o 
 -11   3   1      851.85      830.79     33.26 o 
 -10   3   1       35.20       56.54     35.92 o 
  -9   3   1     2474.45     2538.92     70.51 o 
  -8   3   1       21.98       -2.66     27.94 o 
  -7   3   1       94.38       95.12      7.98 o 
  -6   3   1       59.71       52.55      7.32 o 
  -5   3   1     5332.01     5300.66     67.85 o 
  -4   3   1       34.47        2.00     23.28 o 
  -3   3   1    22052.77    23217.42    112.41 o 
  -2   3   1     1233.41     1317.68     31.26 o 
  -1   3   1     2161.26     2162.44     34.59 o 
   0   3   1      136.76      192.34     11.31 o 
   1   3   1     1665.46     1782.63     32.59 o 
   2   3   1      600.29      683.78     26.61 o 
   3   3   1    17840.15    21022.39    112.41 o 
   4   3   1      188.51      284.02     11.97 o 
   5   3   1     2893.56     3144.88     57.20 o 
   6   3   1        1.99       33.26     21.95 o 
   7   3   1      616.30      628.58     21.29 o 
   8   3   1        1.40       20.62     28.60 o 
   9   3   1     1973.12     1923.64     68.51 o 
  10   3   1        5.63       31.93     41.24 o 
  11   3   1      334.65      334.58     14.63 o 
  12   3   1        3.97      -26.61     43.24 o 
 -12   4   1      336.59      328.59     15.30 o 
 -11   4   1       76.10       69.84     12.64 o 
 -10   4   1        8.27       17.29     37.91 o 
  -9   4   1      137.32      161.63     11.31 o 
  -8   4   1     1952.23     2001.47     61.86 o 
  -7   4   1     2094.18     2238.26     58.53 o 
  -6   4   1     3854.02     3855.27     66.52 o 
  -5   4   1     1699.12     1773.98     45.23 o 
  -4   4   1     1000.84     1211.26     37.91 o 
  -3   4   1      264.25      230.15      8.65 o 
  -2   4   1    13817.84    15676.50     97.11 o 
  -1   4   1     4665.67     4817.09     54.54 o 
   0   4   1    14166.04    16722.82    185.58 o 
   1   4   1     3514.19     4056.15     50.55 o 
   2   4   1     8767.57    10496.23     82.48 o 
   3   4   1      147.46      235.47     10.64 o 
   4   4   1     5098.55     5558.08     71.17 o 
   5   4   1     1667.63     1797.93     48.56 o 
   6   4   1     2524.87     2751.10     61.19 o 
   7   4   1     2018.74     1982.18     58.53 o 
   8   4   1     1656.54     1714.78     63.19 o 
   9   4   1        2.58        6.65      9.98 o 
  10   4   1       24.73       25.94     11.97 o 
  11   4   1      113.41       94.45     13.97 o 
  12   4   1      247.66      256.09     15.30 o 
 -12   5   1       68.66       71.17     43.90 o 
 -11   5   1       64.48       42.57     44.57 o 
 -10   5   1     1040.47     1068.91     44.57 o 
  -9   5   1      147.49      146.34     11.97 o 
  -8   5   1      913.80      996.41     43.90 o 
  -7   5   1       86.51       89.80      9.31 o 
  -6   5   1       62.16      101.10      7.98 o 
  -5   5   1       15.29       18.62     25.94 o 
  -4   5   1     7870.82     8240.67     87.80 o 
  -3   5   1      846.77      758.28     30.60 o 
  -2   5   1     5175.51     5586.02     67.18 o 
  -1   5   1       68.88       35.25     24.61 o 
   0   5   1       75.09       52.44      7.32 o 
   1   5   1      182.68      218.17     11.31 o 
   2   5   1     6067.87     7053.36     75.83 o 
   3   5   1      698.41      772.92     32.59 o 
   4   5   1     3225.48     3659.05     63.86 o 
   5   5   1       73.02       54.54      7.98 o 
   6   5   1       52.79       53.21     29.27 o 
   7   5   1      118.23      125.72      9.31 o 
   8   5   1      965.87     1013.04     41.24 o 
   9   5   1       83.28       65.85     11.97 o 
  10   5   1      607.57      584.01     29.27 o 
  11   5   1       20.84       -2.00     45.90 o 
 -12   6   1       24.29       39.91     47.23 o 
 -11   6   1       87.08       57.87     13.97 o 
 -10   6   1        0.27      -19.29     41.91 o 
  -9   6   1      158.41      161.63     11.97 o 
  -8   6   1      152.44      178.26     11.97 o 
  -7   6   1     4506.76     4939.48     91.79 o 
  -6   6   1      134.60      180.26     10.64 o 
  -5   6   1     2556.41     2893.45     63.86 o 
  -4   6   1      188.42      240.12      8.65 o 
  -3   6   1      296.33      338.57     13.30 o 
  -2   6   1       96.57      120.39      7.98 o 
  -1   6   1    11741.00    11520.58    101.77 o 
   0   6   1      717.38      829.82     24.44 o 
   1   6   1     8162.58     9706.68     92.46 o 
   2   6   1      362.73      427.70     15.30 o 
   3   6   1       30.66       31.93     25.28 o 
   4   6   1      455.83      460.29     20.62 o 
   5   6   1     3917.36     4357.46     78.49 o 
   6   6   1       27.52       33.26      9.98 o 
   7   6   1     2934.03     3145.54     79.15 o 
   8   6   1      100.12      110.42     11.31 o 
   9   6   1       11.17       29.27     11.31 o 
  10   6   1        2.46       -7.98     41.91 o 
  11   6   1      151.02      172.28     13.97 o 
 -11   7   1      217.23      230.15     15.96 o 
 -10   7   1      285.74      289.34     17.96 o 
  -9   7   1      524.10      530.13     20.62 o 
  -8   7   1      919.12      899.30     34.59 o 
  -7   7   1        3.03       17.96     35.92 o 
  -6   7   1      769.02      750.30     29.27 o 
  -5   7   1     1671.71     1780.63     59.20 o 
  -4   7   1     1932.18     1911.67     56.54 o 
  -3   7   1     2889.51     3259.29     67.18 o 
  -2   7   1     4607.32     4561.67     73.83 o 
  -1   7   1     1183.21     1025.68     39.91 o 
   0   7   1       34.39       37.03      7.65 o 
   1   7   1     1747.56     2034.06     51.88 o 
   2   7   1     2674.89     2910.08     62.53 o 
   3   7   1     2931.85     3189.44     68.51 o 
   4   7   1     1367.91     1482.64     51.88 o 
   5   7   1     1071.33     1038.32     42.57 o 
   6   7   1      188.10      208.86     11.31 o 
   7   7   1       96.51      115.74     11.31 o 
   8   7   1      728.63      728.35     29.93 o 
   9   7   1      505.35      523.48     16.63 o 
  10   7   1      149.18       71.84     52.55 o 
 -10   8   1       20.04       19.29     45.23 o 
  -9   8   1       13.14       44.57     41.24 o 
  -8   8   1      534.30      556.07     19.95 o 
  -7   8   1      128.43      115.07     12.64 o 
  -6   8   1     1936.41     2029.40     71.84 o 
  -5   8   1       72.85       57.87     35.25 o 
  -4   8   1      243.73      270.72     11.97 o 
  -3   8   1       29.40       27.94     30.60 o 
  -2   8   1     1053.81     1156.71     42.57 o 
  -1   8   1      394.39      409.74     12.64 o 
   0   8   1     4914.64     5170.45     60.90 o 
   1   8   1      571.34      530.80     25.28 o 
   2   8   1      178.56      200.88      9.98 o 
   3   8   1      266.13      266.73     10.64 o 
   4   8   1      374.24      366.50     15.30 o 
   5   8   1       63.95       67.18     39.24 o 
   6   8   1     1896.61     1933.62     71.17 o 
   7   8   1       57.58       30.60     41.91 o 
   8   8   1      162.97      192.90     13.97 o 
   9   8   1        1.46        6.65     42.57 o 
  10   8   1       41.44       90.46     48.56 o 
 -10   9   1       44.05       48.56     15.30 o 
  -9   9   1      534.74      592.66     23.95 o 
  -8   9   1       41.48      -30.60     46.56 o 
  -7   9   1       57.05       42.57     41.24 o 
  -6   9   1      112.89       44.57     42.57 o 
  -5   9   1     1091.17     1150.06     49.89 o 
  -4   9   1      418.48      463.62     17.96 o 
  -3   9   1     4511.08     4378.75     91.79 o 
  -2   9   1      472.58      460.29     16.63 o 
  -1   9   1      232.15      243.45     11.31 o 
   0   9   1       72.82       78.41     22.62 o 
   1   9   1      572.53      619.26     23.95 o 
   2   9   1      527.01      561.40     20.62 o 
   3   9   1     4221.36     4523.09     94.45 o 
   4   9   1      482.13      553.41     19.95 o 
   5   9   1      431.97      439.67     19.95 o 
   6   9   1       13.64       29.27     35.92 o 
   7   9   1      162.45      150.33     13.97 o 
   8   9   1       39.80       44.57     45.90 o 
   9   9   1      483.60      538.78     22.62 o 
  -9  10   1      151.32      143.67     15.30 o 
  -8  10   1      160.70       37.25     55.21 o 
  -7  10   1      436.01      435.68     19.29 o 
  -6  10   1      548.19      528.14     25.28 o 
  -5  10   1      567.83      590.00     21.29 o 
  -4  10   1      188.88      158.97     12.64 o 
  -3  10   1      181.93      183.58     12.64 o 
  -2  10   1     1055.04     1023.68     38.58 o 
  -1  10   1     1485.42     1253.83     53.88 o 
   0  10   1      392.56      398.89     37.91 o 
   1  10   1     1615.47     1595.72     61.86 o 
   2  10   1      784.01      821.47     32.59 o 
   3  10   1        5.99      -41.24     41.24 o 
   4  10   1      322.58      331.91     14.63 o 
   5  10   1      646.13      687.78     29.27 o 
   6  10   1      366.09      351.87     15.96 o 
   7  10   1      343.96      352.53     19.95 o 
   8  10   1      103.47       22.62     53.21 o 
  -7  11   1        2.50      -29.27     45.90 o 
  -6  11   1       43.37       75.16     50.55 o 
  -5  11   1       10.89       13.97     46.56 o 
  -4  11   1     1192.63     1108.82     48.56 o 
  -3  11   1       91.74       96.45     13.97 o 
  -2  11   1      813.27      692.43     33.26 o 
  -1  11   1       54.52       12.64     44.57 o 
   0  11   1       25.45       19.88     12.14 o 
   1  11   1       37.23        0.00     45.90 o 
   2  11   1     1414.57     1325.66     58.53 o 
   3  11   1       43.95       23.28     51.22 o 
   4  11   1      756.20      763.60     31.93 o 
   5  11   1        5.04       62.53     46.56 o 
   6  11   1        0.98      -30.60     46.56 o 
   7  11   1        4.26      -51.22     51.22 o 
  -6  12   1      162.47      155.65     16.63 o 
  -5  12   1      190.69      160.30     15.96 o 
  -4  12   1        5.06      -49.22     49.22 o 
  -3  12   1        8.40      -40.57     49.89 o 
  -2  12   1      210.77      165.62     15.96 o 
  -1  12   1     1141.28      846.75     37.91 o 
   0  12   1      289.80      277.62     21.62 o 
   1  12   1      731.88      699.08     27.94 o 
   2  12   1      110.93       98.44     15.30 o 
   3  12   1        8.36      -12.64     48.56 o 
   4  12   1       27.59       27.94     14.63 o 
   5  12   1      336.57      307.97     17.29 o 
  -3  13   1      434.86      349.87     17.96 o 
  -2  13   1      159.36      133.03     15.96 o 
  -1  13   1      156.91      115.74     15.96 o 
   0  13   1        7.52      -38.09     38.09 o 
   1  13   1      330.26      266.06     17.29 o 
   2  13   1      160.89      163.63     16.63 o 
 -10   0   2        0.05      -17.29     29.93 o 
  -8   0   2     6500.51     6038.99     87.14 o 
  -6   0   2     9316.84     7944.67     79.82 o 
  -4   0   2      195.30      182.25      7.32 o 
  -2   0   2    16895.18    12636.71     59.20 o 
   0   0   2    78848.39    78169.68    327.92 o 
   2   0   2       10.66      -11.97     17.29 o 
   4   0   2     3743.69     3343.76     51.88 o 
   6   0   2    10576.45    10322.62    102.43 o 
   8   0   2     1045.93      991.75     41.91 o 
  10   0   2       13.71       10.64     35.25 o 
  12   0   2      450.50      417.06     19.29 o 
 -13   1   2       17.59       65.19     39.91 o 
 -12   1   2       94.84      107.09     12.64 o 
 -11   1   2      694.15      670.48     25.28 o 
 -10   1   2      322.01      317.95     13.97 o 
  -9   1   2     1822.39     1762.67     57.87 o 
  -8   1   2      734.17      599.31     25.28 o 
  -7   1   2       83.30       69.84      6.65 o 
  -6   1   2     1040.77      874.69     35.25 o 
  -5   1   2     5158.29     4639.49     56.54 o 
  -4   1   2     1552.85     1140.75     29.93 o 
  -3   1   2     8751.99     7191.71     54.54 o 
  -2   1   2     8151.71     6974.21     47.89 o 
  -1   1   2     2759.07     3011.85     31.26 o 
   0   1   2     4652.12     5168.54     35.92 o 
   1   1   2     8109.07     8363.06     53.21 o 
   2   1   2     1480.91     1417.46     29.27 o 
   3   1   2     8496.01     8035.14     67.18 o 
   4   1   2     2443.77     2272.85     44.57 o 
   5   1   2     1444.33     1360.92     39.24 o 
   6   1   2       78.75       97.11      7.32 o 
   7   1   2      797.61      652.52     29.27 o 
   8   1   2      626.89      570.04     26.61 o 
   9   1   2     1321.69     1287.09     54.54 o 
  10   1   2      112.64      103.10     11.97 o 
  11   1   2       92.91       92.46     12.64 o 
  12   1   2       20.67       63.19     42.57 o 
 -13   2   2      325.66      334.58     16.63 o 
 -12   2   2       68.73       71.84     43.24 o 
 -11   2   2      147.62      150.33     11.31 o 
 -10   2   2        7.59       41.91     30.60 o 
  -9   2   2      523.24      522.15     21.29 o 
  -8   2   2      263.51      210.86      9.31 o 
  -7   2   2     3383.01     3141.55     58.53 o 
  -6   2   2     1254.53     1253.16     37.25 o 
  -5   2   2     5757.71     5355.87     64.52 o 
  -4   2   2      100.62      103.10      5.99 o 
  -3   2   2     4081.50     3949.72     45.23 o 
  -2   2   2     4279.36     4354.14     43.24 o 
  -1   2   2    12215.96    13681.68     68.51 o 
   0   2   2     2411.92     2825.27     25.40 o 
   1   2   2     5647.49     6220.58     51.22 o 
   2   2   2      121.30      117.73      5.32 o 
   3   2   2       26.19       23.28     19.95 o 
   4   2   2     2515.29     2622.73     48.56 o 
   5   2   2     7629.90     7618.75     83.81 o 
   6   2   2     1224.20     1106.16     41.91 o 
   7   2   2     2434.84     2333.38     59.20 o 
   8   2   2      378.56      370.49     15.30 o 
   9   2   2        0.89        4.66     31.26 o 
  10   2   2      106.85       75.16     40.57 o 
  11   2   2      419.16      434.35     19.29 o 
  12   2   2       38.72      -36.58     51.88 o 
 -13   3   2        0.58       10.64     12.64 o 
 -12   3   2      171.87      188.91     13.97 o 
 -11   3   2       54.24       14.63     43.24 o 
 -10   3   2     3057.70     3259.95     85.14 o 
  -9   3   2       11.64        2.66     31.93 o 
  -8   3   2      506.59      510.18     22.62 o 
  -7   3   2       25.15        7.98     24.61 o 
  -6   3   2     1054.10      864.71     34.59 o 
  -5   3   2      537.10      526.81     21.29 o 
  -4   3   2    31693.65    32484.43    143.67 o 
  -3   3   2     2570.44     2548.23     41.24 o 
  -2   3   2     8430.90     8716.26     66.52 o 
  -1   3   2      273.93      316.62     11.97 o 
   0   3   2        9.61       20.39      5.13 o 
   1   3   2       17.84       21.95     19.29 o 
   2   3   2    21669.21    25055.26    118.40 o 
   3   3   2     1828.93     2015.44     43.90 o 
   4   3   2     9196.86     9861.00     91.13 o 
   5   3   2       56.65       30.60     25.28 o 
   6   3   2        3.54       -1.33     23.95 o 
   7   3   2       54.75        2.66     29.27 o 
   8   3   2      790.01      806.17     34.59 o 
   9   3   2       92.17       81.15     11.31 o 
  10   3   2     1159.48     1127.45     44.57 o 
  11   3   2       14.93        2.00     42.57 o 
  12   3   2        4.84      -51.88     51.88 o 
 -13   4   2      217.48      223.49     15.30 o 
 -12   4   2      177.32      188.91     14.63 o 
 -11   4   2      214.56      218.84     13.30 o 
 -10   4   2        0.25       -7.98     36.58 o 
  -9   4   2      747.49      753.63     27.94 o 
  -8   4   2     1043.02     1186.65     46.56 o 
  -7   4   2     2474.48     2375.95     59.20 o 
  -6   4   2     1668.83     1591.06     45.23 o 
  -5   4   2     2436.45     2191.70     48.56 o 
  -4   4   2      142.24      137.02      7.98 o 
  -3   4   2      824.53      745.64     33.92 o 
  -2   4   2     2334.05     2324.07     42.57 o 
  -1   4   2    10782.81    11926.32     83.81 o 
   0   4   2     3106.69     3574.50     84.48 o 
   1   4   2     5306.71     6068.92     63.86 o 
   2   4   2      599.96      811.50     31.93 o 
   3   4   2      178.88      143.01      7.98 o 
   4   4   2     2075.87     2145.81     49.89 o 
   5   4   2     4368.38     4592.27     71.84 o 
   6   4   2      495.77      461.62     18.62 o 
   7   4   2     1178.96     1158.04     49.22 o 
   8   4   2      201.58      200.21     11.31 o 
   9   4   2       12.28      -22.62     39.24 o 
  10   4   2       73.74       31.26     43.90 o 
 -12   5   2       10.62       23.95     43.90 o 
 -11   5   2      473.04      575.36     23.28 o 
 -10   5   2      132.07       68.51     43.90 o 
  -9   5   2     1238.65     1322.34     52.55 o 
  -8   5   2       92.25       57.20     34.59 o 
  -7   5   2       22.38       -1.33     28.60 o 
  -6   5   2       52.45       46.56     26.61 o 
  -5   5   2     4906.01     4972.07     73.17 o 
  -4   5   2     1183.16     1124.12     41.24 o 
  -3   5   2     9756.47    10063.88     91.79 o 
  -2   5   2     1111.86     1132.10     37.91 o 
  -1   5   2     1700.95     1958.23     43.24 o 
   0   5   2      247.53      340.05      9.41 o 
   1   5   2     5534.36     6410.15     72.50 o 
   2   5   2      668.85      801.52     33.92 o 
   3   5   2     5323.75     5832.13     74.50 o 
   4   5   2      854.61     1107.49     39.91 o 
   5   5   2     2176.41     2215.65     57.20 o 
   6   5   2        0.95      -29.27     29.27 o 
   7   5   2     1153.63     1229.22     44.57 o 
   8   5   2      118.22      132.37     11.31 o 
   9   5   2      957.42      947.19     36.58 o 
  10   5   2       91.48       81.15     13.30 o 
  11   5   2      116.68      148.33     13.97 o 
 -12   6   2      214.97      208.20     15.30 o 
 -11   6   2        1.27      -19.29     43.90 o 
 -10   6   2        0.09       11.31     37.25 o 
  -9   6   2       80.86       85.81     11.31 o 
  -8   6   2     1656.82     1664.90     63.86 o 
  -7   6   2      559.89      635.89     28.60 o 
  -6   6   2     5122.71     5272.06     87.80 o 
  -5   6   2      110.56      125.05      8.65 o 
  -4   6   2       20.20       18.62      7.32 o 
  -3   6   2        0.21      -10.64     25.94 o 
  -2   6   2     4228.21     4131.31     64.52 o 
  -1   6   2     2206.26     2234.27     51.22 o 
   0   6   2    12290.95    14531.76    266.06 o 
   1   6   2     1122.45     1277.77     42.57 o 
   2   6   2      379.33      413.06     17.96 o 
   3   6   2      135.41      115.74      7.98 o 
   4   6   2      803.45      775.58     39.24 o 
   5   6   2       66.19       70.51      9.31 o 
   6   6   2     3675.33     3922.45     83.81 o 
   7   6   2      417.27      452.31     19.95 o 
   8   6   2      261.82      257.42     13.30 o 
   9   6   2       10.94       17.29     41.24 o 
  10   6   2       71.18       64.52     44.57 o 
  11   6   2        0.08       -2.66     48.56 o 
 -11   7   2      325.97      343.22     19.95 o 
 -10   7   2      495.82      545.43     18.62 o 
  -9   7   2      693.13      686.45     31.26 o 
  -8   7   2      250.01      256.09     13.30 o 
  -7   7   2        1.42      -37.25     37.25 o 
  -6   7   2      472.64      530.80     22.62 o 
  -5   7   2     2737.56     2661.97     67.85 o 
  -4   7   2     1808.36     1852.47     56.54 o 
  -3   7   2     4049.76     3985.64     73.83 o 
  -2   7   2     1835.51     1654.25     50.55 o 
  -1   7   2     1578.51     1596.38     49.22 o 
   0   7   2      174.92      183.67      6.34 o 
   1   7   2     2008.98     2116.54     55.21 o 
   2   7   2     2847.10     3214.05     66.52 o 
   3   7   2     3372.92     3680.33     71.84 o 
   4   7   2      622.65      612.61     25.28 o 
   5   7   2      359.91      362.51     15.96 o 
   6   7   2        7.69      -32.59     36.58 o 
   7   7   2      132.17      136.36     11.97 o 
   8   7   2      265.91      284.02     14.63 o 
   9   7   2      407.95      445.66     19.29 o 
  10   7   2      205.07      222.16     15.30 o 
 -11   8   2       86.74       65.85     51.22 o 
 -10   8   2        8.86       -4.66     46.56 o 
  -9   8   2      284.57      335.91     14.63 o 
  -8   8   2       75.59       91.79     11.97 o 
  -7   8   2     1616.72     1857.13     70.51 o 
  -6   8   2       69.62       75.16     11.31 o 
  -5   8   2     1281.51     1370.23     55.87 o 
  -4   8   2       11.93       13.97     31.26 o 
  -3   8   2      570.69      650.53     27.94 o 
  -2   8   2       34.38       29.93     31.93 o 
  -1   8   2     4492.64     4304.92     80.48 o 
   0   8   2      589.26      689.74     19.48 o 
   1   8   2     3304.57     3454.18     73.17 o 
   2   8   2        0.98       -3.99      9.31 o 
   3   8   2       58.52       46.56     33.92 o 
   4   8   2       15.47       -2.66     34.59 o 
   5   8   2     2140.79     2238.93     74.50 o 
   6   8   2       78.06       75.83     41.24 o 
   7   8   2      884.27      890.65     33.26 o 
   8   8   2       14.25       50.55     39.24 o 
   9   8   2       20.54      -39.91     46.56 o 
 -10   9   2      433.74      460.29     17.96 o 
  -9   9   2       18.20       43.24     44.57 o 
  -8   9   2      319.55      358.52     14.63 o 
  -7   9   2        0.02      -31.26     41.24 o 
  -6   9   2      168.58      173.61     12.64 o 
  -5   9   2      274.78      294.00     13.30 o 
  -4   9   2     3151.64     3169.49     81.81 o 
  -3   9   2      535.35      524.15     21.29 o 
  -2   9   2     1393.85     1255.16     51.22 o 
  -1   9   2        6.37       28.60     35.92 o 
   0   9   2      212.66      221.95      7.95 o 
   1   9   2       53.78       89.13     10.64 o 
   2   9   2     1695.06     1673.54     63.86 o 
   3   9   2      722.51      834.11     35.25 o 
   4   9   2     1420.80     1555.14     65.19 o 
   5   9   2      109.70      115.07     12.64 o 
   6   9   2       10.44      -39.91     42.57 o 
   7   9   2        4.67      -15.96     43.90 o 
   8   9   2      455.62      417.72     17.29 o 
   9   9   2       49.83       21.29     49.22 o 
  -9  10   2      106.32       59.86     57.20 o 
  -8  10   2      466.14      438.34     23.28 o 
  -7  10   2      503.58      510.84     18.62 o 
  -6  10   2      646.85      661.83     25.28 o 
  -5  10   2      564.73      522.82     22.62 o 
  -4  10   2       51.48       68.51     39.91 o 
  -3  10   2      233.67      202.21     13.30 o 
  -2  10   2      944.60      770.26     32.59 o 
  -1  10   2     1406.87     1212.59     53.21 o 
   0  10   2     1727.91     1763.83     47.50 o 
   1  10   2      935.20      950.51     35.25 o 
   2  10   2      159.04      152.99     12.64 o 
   3  10   2        0.33      -27.94     41.91 o 
   4  10   2      322.09      354.53     14.63 o 
   5  10   2      647.51      645.21     24.61 o 
   6  10   2      578.08      578.69     26.61 o 
   7  10   2      248.32      268.06     15.96 o 
   8  10   2      111.89       87.14     53.21 o 
  -8  11   2        0.05       39.24     51.22 o 
  -7  11   2        1.43      -25.28     55.21 o 
  -6  11   2       18.68       12.64     47.89 o 
  -5  11   2      578.14      521.49     19.29 o 
  -4  11   2      104.99       77.16     49.89 o 
  -3  11   2     1195.26     1039.65     43.24 o 
  -2  11   2        7.64       -7.32     43.24 o 
  -1  11   2      142.70      103.10     13.30 o 
   0  11   2       16.46      -30.68     30.68 o 
   1  11   2      938.35      932.55     35.92 o 
   2  11   2       12.73       45.23     45.90 o 
   3  11   2     1341.85     1348.94     53.21 o 
   4  11   2       15.87       -5.99     45.23 o 
   5  11   2      119.10      111.08     14.63 o 
   6  11   2        7.26       45.23     45.23 o 
  -6  12   2      468.91      427.03     19.29 o 
  -5  12   2       47.73       23.28     53.21 o 
  -4  12   2       22.77      -23.95     52.55 o 
  -3  12   2       42.51        0.00     50.55 o 
  -2  12   2      481.92      393.11     17.29 o 
  -1  12   2      205.84      212.19     15.96 o 
   0  12   2      796.69      738.06     35.59 o 
   1  12   2      131.30      139.68     15.30 o 
   2  12   2       75.90       23.28     51.22 o 
   4  12   2      283.24      255.42     16.63 o 
   5  12   2       64.37       -9.31     59.86 o 
  -3  13   2      214.71      154.32     17.29 o 
  -2  13   2      238.04      169.62     17.29 o 
  -1  13   2       37.27       71.84     53.88 o 
   0  13   2       26.88       23.19     37.34 o 
   1  13   2      168.32      136.36     16.63 o 
   2  13   2      532.63      464.95     21.95 o 
  -9   0   3      942.47      821.47     32.59 o 
  -7   0   3     9990.01     8493.43     90.46 o 
  -5   0   3     2866.66     2657.98     44.57 o 
  -3   0   3       13.07       18.62     17.96 o 
  -1   0   3    30921.20    32298.19    288.68 o 
   1   0   3     3918.38     3651.73     41.24 o 
   3   0   3     2794.67     2747.11     44.57 o 
   5   0   3     5269.84     4386.73     67.18 o 
   7   0   3     2561.58     2373.96     61.19 o 
   9   0   3       10.50        1.33     35.25 o 
  11   0   3      446.37      450.98     17.29 o 
 -10   1   3     1793.14     1779.30     59.86 o 
  -9   1   3      236.66      216.84      9.31 o 
  -8   1   3     1207.79     1116.80     43.90 o 
  -7   1   3      158.75      165.62      7.32 o 
  -6   1   3     4932.61     4530.41     63.19 o 
  -5   1   3     2885.90     2349.35     43.90 o 
  -4   1   3     9644.41     8113.62     66.52 o 
  -3   1   3     3145.21     2408.55     35.92 o 
  -2   1   3    11814.37    10813.51     63.86 o 
  -1   1   3        0.31       14.63     17.29 o 
   0   1   3     3069.59     3213.74    125.38 o 
   1   1   3     2379.87     2187.71     34.59 o 
   2   1   3    15886.22    15686.47     90.46 o 
   3   1   3     3894.37     3699.62     51.22 o 
   4   1   3     5721.04     5131.71     67.18 o 
   5   1   3       45.16       34.59      7.32 o 
   6   1   3        0.25       25.28     25.28 o 
   7   1   3      354.19      349.87     16.63 o 
   8   1   3     1341.48     1320.34     45.23 o 
   9   1   3      481.08      458.96     19.95 o 
  10   1   3      465.87      446.32     19.29 o 
  11   1   3        9.96       33.92     37.25 o 
 -13   2   3      109.05      112.41     13.97 o 
 -11   2   3       25.23       13.30     36.58 o 
 -10   2   3       40.52       37.25      9.98 o 
  -9   2   3        9.82       47.89     29.27 o 
  -8   2   3     3214.79     2925.37     63.19 o 
  -7   2   3      661.65      565.39     25.28 o 
  -6   2   3     5387.99     5119.74     67.18 o 
  -5   2   3      291.34      252.10     10.64 o 
  -4   2   3       91.99       79.15      5.99 o 
  -3   2   3      113.82       87.80      5.32 o 
  -2   2   3    10725.46    10517.51     67.85 o 
  -1   2   3        5.61       -5.99     17.96 o 
   0   2   3     7102.12     8018.83     42.79 o 
   1   2   3      120.95      150.33      6.65 o 
   2   2   3     1316.64     1251.17     32.59 o 
   3   2   3     1072.14      954.50     34.59 o 
   4   2   3     4390.96     4388.73     63.19 o 
   5   2   3     1062.64     1008.38     41.24 o 
   6   2   3     4152.17     3847.29     73.17 o 
   7   2   3      278.79      269.39      9.98 o 
   8   2   3      200.31      182.25     10.64 o 
   9   2   3      123.80      130.37     11.31 o 
  10   2   3       98.75       95.78     12.64 o 
  11   2   3       43.51       29.93     45.23 o 
 -13   3   3       33.27       23.95     13.30 o 
 -12   3   3        7.94      -44.57     44.57 o 
 -11   3   3     1503.26     1551.82     67.18 o 
 -10   3   3      112.11      127.71     11.31 o 
  -9   3   3     1701.19     1647.60     57.87 o 
  -8   3   3        4.28        6.65     25.28 o 
  -7   3   3       28.58      -13.30     24.61 o 
  -6   3   3      424.05      323.93     16.63 o 
  -5   3   3     7863.98     6865.78     75.83 o 
  -4   3   3       20.04      -23.28     23.28 o 
  -3   3   3    28445.46    27927.42    125.72 o 
  -2   3   3      935.25     1108.16     30.60 o 
  -1   3   3      244.95      284.02     11.97 o 
   0   3   3      145.92      193.70      6.06 o 
   1   3   3     7785.96     8917.14     72.50 o 
   2   3   3        8.33      -15.30     22.62 o 
   3   3   3    13965.63    14251.72    105.10 o 
   4   3   3      132.85      109.09      7.98 o 
   5   3   3     1000.36      972.46     39.24 o 
   6   3   3       23.60       -7.98     27.94 o 
   7   3   3      857.44      822.80     32.59 o 
   8   3   3        7.04       56.54     31.93 o 
   9   3   3     1076.41     1108.82     41.24 o 
  10   3   3        4.05        2.00     43.24 o 
  11   3   3      128.14       83.81     48.56 o 
 -13   4   3      112.37      135.69     14.63 o 
 -12   4   3      392.45      400.43     17.96 o 
 -11   4   3       10.29      -32.59     40.57 o 
 -10   4   3       37.35       30.60     33.92 o 
  -9   4   3      275.61      315.95     11.31 o 
  -8   4   3     2405.90     2418.52     65.19 o 
  -7   4   3     1434.02     1483.97     50.55 o 
  -6   4   3     3330.38     3152.86     59.20 o 
  -5   4   3     1279.91     1257.82     39.91 o 
  -4   4   3      265.62      214.18      8.65 o 
  -3   4   3     1404.52     1352.27     37.25 o 
  -2   4   3     8762.36     9802.47     80.48 o 
  -1   4   3     8802.81    10377.83     81.81 o 
   0   4   3     7506.49     8901.25    162.96 o 
   1   4   3     3058.97     3744.19     55.87 o 
   2   4   3     1376.86     1474.66     40.57 o 
   3   4   3      174.34      187.58      7.98 o 
   4   4   3     3680.23     4004.26     67.18 o 
   5   4   3     1854.27     1828.53     53.21 o 
   6   4   3     1486.80     1603.70     53.21 o 
   7   4   3      908.60      933.22     36.58 o 
   8   4   3      499.19      508.85     20.62 o 
   9   4   3        1.61       11.31     40.57 o 
  10   4   3      112.40      117.73     13.30 o 
  11   4   3       97.49      107.09     14.63 o 
 -12   5   3      194.73      228.82     14.63 o 
 -11   5   3      109.83      123.72     12.64 o 
 -10   5   3     1071.88     1092.86     41.91 o 
  -9   5   3      208.22      207.53     11.31 o 
  -8   5   3      484.67      516.83     20.62 o 
  -7   5   3       17.83      -15.30     28.60 o 
  -6   5   3     1885.73     1930.96     53.88 o 
  -5   5   3      247.03      246.11     10.64 o 
  -4   5   3     8987.81     8905.83     90.46 o 
  -3   5   3      580.30      542.77     19.29 o 
  -2   5   3     1208.60     1263.14     40.57 o 
  -1   5   3        4.77      -13.30     25.94 o 
   0   5   3      331.03      297.95      9.91 o 
   1   5   3      127.79      123.72      7.98 o 
   2   5   3     8404.85     9348.16     93.79 o 
   3   5   3     1068.21     1130.11     40.57 o 
   4   5   3     1801.63     2062.66     53.21 o 
   5   5   3       24.92        7.98     30.60 o 
   6   5   3       18.17       -3.99     29.93 o 
   7   5   3       87.40       93.12     10.64 o 
   8   5   3      984.82     1043.64     37.91 o 
   9   5   3       70.92       61.86     44.57 o 
  10   5   3      251.70      272.05     14.63 o 
  11   5   3        5.37       21.29     44.57 o 
 -12   6   3       21.11      -51.88     51.88 o 
 -11   6   3       22.32       68.51     39.91 o 
 -10   6   3       21.70      -21.95     39.91 o 
  -9   6   3      459.75      462.95     23.95 o 
  -8   6   3      507.35      536.78     21.95 o 
  -7   6   3     4476.00     4594.26     87.14 o 
  -6   6   3      231.17      230.15      9.98 o 
  -5   6   3     1309.44     1348.94     48.56 o 
  -4   6   3       25.84      -15.30     25.94 o 
  -3   6   3     1281.30     1233.21     41.91 o 
  -2   6   3      163.71      156.31      7.98 o 
  -1   6   3    12189.24    12788.37    109.09 o 
   0   6   3     1175.29     1402.33     87.14 o 
   1   6   3     4525.28     5050.56     73.17 o 
   2   6   3      175.10      199.55      8.65 o 
   3   6   3      217.59      265.40     15.30 o 
   4   6   3      124.10      121.72      9.31 o 
   5   6   3     3218.21     3371.70     75.83 o 
   6   6   3       10.91        0.00     34.59 o 
   7   6   3     1467.76     1624.32     63.86 o 
   8   6   3       80.23       67.18     12.64 o 
   9   6   3       13.74       52.55     39.24 o 
  10   6   3        5.31       17.96     44.57 o 
 -11   7   3      229.75      247.44     15.30 o 
 -10   7   3      375.36      385.13     15.30 o 
  -9   7   3      401.81      396.44     17.96 o 
  -8   7   3      458.19      485.57     19.95 o 
  -7   7   3       64.81       72.50     10.64 o 
  -6   7   3     1284.78     1279.10     51.88 o 
  -5   7   3     1441.69     1396.84     53.21 o 
  -4   7   3     2867.74     2735.80     66.52 o 
  -3   7   3     3005.98     2937.35     65.19 o 
  -2   7   3     4067.54     4716.65     77.82 o 
  -1   7   3      212.57      290.68     11.97 o 
   0   7   3      922.82     1083.12     54.21 o 
   1   7   3     2496.55     2791.68     63.86 o 
   2   7   3     2239.66     2549.56     63.86 o 
   3   7   3     2274.07     2494.35     64.52 o 
   4   7   3     1383.49     1466.01     53.88 o 
   5   7   3      265.37      250.77     11.97 o 
   6   7   3        7.85      -35.92     35.92 o 
   7   7   3      169.92      174.94     12.64 o 
   8   7   3      364.14      369.83     15.30 o 
   9   7   3      303.55      323.93     15.96 o 
  10   7   3       83.79       37.91     53.88 o 
 -11   8   3       25.58       28.60     51.88 o 
 -10   8   3        5.32      -43.24     48.56 o 
  -9   8   3       24.04       15.30     42.57 o 
  -8   8   3     1142.18     1179.33     47.23 o 
  -7   8   3      200.59      208.86     12.64 o 
  -6   8   3     1673.69     1559.80     63.19 o 
  -5   8   3        1.69      -10.64     34.59 o 
  -4   8   3        0.74        4.66      9.31 o 
  -3   8   3        0.09       31.26     31.93 o 
  -2   8   3     2801.73     2503.00     66.52 o 
  -1   8   3      277.21      259.41     11.97 o 
   0   8   3     3442.88     3794.34     55.26 o 
   1   8   3      290.88      289.34     13.30 o 
   2   8   3       49.58       15.96     32.59 o 
   3   8   3      133.78      131.70     10.64 o 
   4   8   3      960.67     1233.21     45.23 o 
   5   8   3       47.91       59.86     11.97 o 
   6   8   3     1437.27     1382.20     59.20 o 
   7   8   3       28.82      -48.56     48.56 o 
   8   8   3       46.52       81.81     45.90 o 
   9   8   3        2.62      -49.22     49.22 o 
 -10   9   3       71.39       71.17     54.54 o 
  -9   9   3      359.28      382.47     15.96 o 
  -8   9   3       25.77      -17.96     44.57 o 
  -7   9   3        1.40       59.86     40.57 o 
  -6   9   3      130.87      142.34     11.97 o 
  -5   9   3     1998.60     1992.15     71.17 o 
  -4   9   3      374.74      374.49     13.30 o 
  -3   9   3     2914.78     2821.61     77.16 o 
  -2   9   3      184.65      179.59     11.97 o 
  -1   9   3       13.58       31.93     35.25 o 
   0   9   3      118.00      146.60      8.22 o 
   1   9   3     1217.83     1287.75     51.22 o 
   2   9   3      141.05      175.60     11.97 o 
   3   9   3     3107.58     3829.99     89.13 o 
   4   9   3      304.40      328.59     13.97 o 
   5   9   3      154.10      168.95     13.30 o 
   6   9   3       10.16      -43.24     44.57 o 
   7   9   3      210.10      216.18     14.63 o 
   8   9   3       32.97       38.58     49.89 o 
  -9  10   3      260.45      290.01     17.29 o 
  -8  10   3      222.48      221.50     15.30 o 
  -7  10   3      559.10      494.21     22.62 o 
  -6  10   3      689.13      637.22     23.95 o 
  -5  10   3      363.73      318.61     13.97 o 
  -4  10   3       57.86       35.92     41.91 o 
  -3  10   3      281.97      286.02     13.30 o 
  -2  10   3     1206.62     1031.66     42.57 o 
  -1  10   3     1411.07     1355.60     65.19 o 
   0  10   3      573.86      617.74     19.60 o 
   1  10   3      910.78      842.09     37.91 o 
   2  10   3      221.98      207.53     13.97 o 
   3  10   3       66.90       30.60     46.56 o 
   4  10   3      375.47      395.11     18.62 o 
   5  10   3      564.27      574.03     20.62 o 
   6  10   3      231.62      234.80     15.96 o 
   7  10   3      227.53      252.76     16.63 o 
  -8  11   3       67.04       89.80     51.88 o 
  -7  11   3        1.66        6.65     13.97 o 
  -6  11   3      174.39      164.96     14.63 o 
  -5  11   3       24.46       34.59     46.56 o 
  -4  11   3     1265.60     1128.78     47.23 o 
  -3  11   3      101.18       79.15     46.56 o 
  -2  11   3      399.25      347.21     14.63 o 
  -1  11   3        4.64       -2.00     43.90 o 
   0  11   3      167.27      160.40      9.88 o 
   1  11   3       16.69       11.31     47.89 o 
   2  11   3     1474.90     1446.72     65.85 o 
   3  11   3       62.16       80.48     14.63 o 
   4  11   3      300.32      307.97     15.96 o 
   5  11   3        7.42       39.24     48.56 o 
   6  11   3       17.07      -50.55     50.55 o 
  -6  12   3      147.18       96.45     59.20 o 
  -5  12   3       95.54       39.24     51.88 o 
  -4  12   3        2.92      -51.22     51.22 o 
  -3  12   3       84.30       58.53     50.55 o 
  -2  12   3      204.51      175.60     15.30 o 
  -1  12   3      981.54      780.90     36.58 o 
   0  12   3      212.85      229.51     11.52 o 
   1  12   3      316.15      275.38     16.63 o 
   2  12   3       30.36       19.29     48.56 o 
   3  12   3       54.87       17.96     51.88 o 
   4  12   3       34.69       48.56     55.21 o 
  -3  13   3      369.44      299.32     18.62 o 
  -2  13   3      138.34       23.95     63.19 o 
  -1  13   3       36.03       14.63     53.21 o 
   0  13   3       54.43       24.78     40.42 o 
   1  13   3      320.59      290.01     17.96 o 
 -10   0   4       66.62       36.58     31.26 o 
  -8   0   4     9033.10     7735.81     96.45 o 
  -6   0   4     7046.03     6356.27     76.49 o 
  -4   0   4        4.81        7.32     17.96 o 
  -2   0   4     2629.48     2189.71     35.92 o 
   0   0   4    28801.78    27416.91   1372.89 o 
   2   0   4      143.95      158.97      5.99 o 
   4   0   4     2542.20     2375.95     49.89 o 
   6   0   4     4793.70     4199.82     76.49 o 
   8   0   4      113.17       95.78     10.64 o 
  10   0   4      102.09      102.43     12.64 o 
 -10   1   4      317.24      309.30     13.30 o 
  -9   1   4     1740.65     1476.66     51.88 o 
  -8   1   4       96.21       29.27     27.27 o 
  -7   1   4       92.54       88.47      7.32 o 
  -6   1   4     1037.28      935.22     36.58 o 
  -5   1   4     8820.08     7757.10     77.16 o 
  -4   1   4     3711.44     3132.24     47.23 o 
  -3   1   4    12604.11    11519.24     77.82 o 
  -2   1   4        2.99       20.62     18.62 o 
  -1   1   4     1215.67     1309.04     31.26 o 
   0   1   4     2086.53     1990.90     91.46 o 
   1   1   4    15593.72    15902.65     92.46 o 
   2   1   4     1385.42     1215.91     34.59 o 
   3   1   4     4225.66     4062.13     59.20 o 
   4   1   4     2533.13     2379.28     51.22 o 
   5   1   4      233.23      220.17      7.98 o 
   6   1   4      371.56      354.53     16.63 o 
   7   1   4      838.26      798.19     33.92 o 
   8   1   4      380.49      415.73     19.95 o 
   9   1   4      732.23      696.42     31.26 o 
  10   1   4       90.02       99.11     12.64 o 
  11   1   4       30.74       38.58     47.89 o 
 -10   2   4        2.99        1.33     31.26 o 
  -9   2   4     1117.57     1049.62     44.57 o 
  -8   2   4      336.35      322.60     14.63 o 
  -7   2   4     3561.49     3367.71     62.53 o 
  -6   2   4     1460.94     1394.84     40.57 o 
  -5   2   4     5651.21     5474.27     67.18 o 
  -4   2   4       11.84        9.98     20.62 o 
  -3   2   4     6383.67     6219.91     61.86 o 
  -2   2   4      644.19      556.74     25.94 o 
  -1   2   4    13834.71    15709.09     90.46 o 
   0   2   4      421.39      404.34     13.30 o 
   1   2   4     2319.28     2575.50     42.57 o 
   2   2   4        5.07      -23.28     23.28 o 
   3   2   4     1123.49     1107.49     38.58 o 
   4   2   4      867.20      877.35     33.26 o 
   5   2   4     4113.01     3831.99     68.51 o 
   6   2   4      547.69      510.18     20.62 o 
   7   2   4      814.92      845.42     32.59 o 
   8   2   4       41.54       38.58     33.26 o 
   9   2   4       28.22       37.25     39.24 o 
  10   2   4      112.97       95.78     13.30 o 
  11   2   4      278.31      268.72     15.96 o 
 -13   3   4        0.14       -4.66     43.24 o 
 -12   3   4      345.44      381.14     15.96 o 
 -11   3   4        9.02       20.62     39.91 o 
 -10   3   4     3160.79     3160.18     79.82 o 
  -9   3   4       25.46       51.88     30.60 o 
  -8   3   4       88.18       52.55     29.93 o 
  -7   3   4       49.07        3.99     25.94 o 
  -6   3   4     3223.88     3178.14     59.86 o 
  -5   3   4      127.11       91.79      7.98 o 
  -4   3   4    19718.63    18851.31    117.73 o 
  -3   3   4      574.04      631.90     24.61 o 
  -2   3   4     2842.46     3223.37     48.56 o 
  -1   3   4      145.24      164.96      6.65 o 
   0   3   4      698.52      723.95     19.74 o 
   1   3   4     1152.46     1319.68     37.91 o 
   2   3   4    17407.94    17713.22    116.40 o 
   3   3   4      263.72      277.37      9.98 o 
   4   3   4     4065.68     4022.89     67.85 o 
   5   3   4       17.53       45.23     24.61 o 
   6   3   4       73.81       35.92     29.27 o 
   7   3   4       24.04       16.63     31.93 o 
   8   3   4     1018.70     1035.65     45.90 o 
   9   3   4       32.36       48.56     38.58 o 
  10   3   4      443.85      471.60     15.96 o 
  11   3   4        5.08        4.66     45.90 o 
 -13   4   4      265.80      279.37     15.96 o 
 -12   4   4      146.02      129.04     13.97 o 
 -11   4   4       89.86       85.14     11.97 o 
 -10   4   4       67.98       74.50     10.64 o 
  -9   4   4     1329.65     1329.66     55.21 o 
  -8   4   4     1384.76     1324.33     52.55 o 
  -7   4   4     3222.10     3142.88     66.52 o 
  -6   4   4      964.31      895.31     37.91 o 
  -5   4   4     2038.06     1987.50     50.55 o 
  -4   4   4      674.91      648.53     26.61 o 
  -3   4   4     1199.66     1359.59     40.57 o 
  -2   4   4     2688.01     3380.34     54.54 o 
  -1   4   4     8199.00     9952.13     88.47 o 
   0   4   4     2701.30     3204.16     82.48 o 
   1   4   4     3166.72     3097.65     55.21 o 
   2   4   4      159.97      220.17      9.31 o 
   3   4   4      585.49      568.71     23.28 o 
   5   4   4     2336.63     2306.11     61.19 o 
   6   4   4      821.88      863.38     35.92 o 
   7   4   4      339.23      348.54     13.97 o 
   8   4   4       55.30       -3.33     40.57 o 
   9   4   4        4.79       71.84     39.91 o 
  10   4   4       93.28       99.77     13.97 o 
 -13   5   4       63.01       77.16     13.97 o 
 -12   5   4       16.95       -6.65     47.23 o 
 -11   5   4      565.11      568.71     26.61 o 
 -10   5   4       92.36       50.55     41.24 o 
  -9   5   4      482.62      536.78     21.29 o 
  -8   5   4       53.42       43.24     27.94 o 
  -7   5   4       17.58       36.58     28.60 o 
  -6   5   4       93.16       85.81      8.65 o 
  -5   5   4     5644.34     5731.69     81.81 o 
  -4   5   4     1032.18     1066.25     39.24 o 
  -3   5   4     6569.80     6640.29     77.82 o 
  -2   5   4      464.00      456.97     20.62 o 
  -1   5   4      243.26      256.09     10.64 o 
   0   5   4      826.08     1025.12     29.27 o 
   1   5   4     7086.19     7915.41     87.80 o 
   2   5   4      719.29      602.64     29.93 o 
   3   5   4     4765.28     5150.34     78.49 o 
   4   5   4      417.93      439.67     19.29 o 
   5   5   4      436.79      470.93     19.29 o 
   6   5   4       65.31      -23.95     35.92 o 
   7   5   4      904.12      940.54     37.25 o 
   8   5   4       56.50       17.96     42.57 o 
   9   5   4      537.78      572.70     21.95 o 
  10   5   4       60.05       42.57     46.56 o 
 -12   6   4      166.29      152.99     15.30 o 
 -11   6   4        4.11      -22.62     41.24 o 
 -10   6   4       49.36        3.33     41.24 o 
  -9   6   4       57.70       19.29     37.25 o 
  -8   6   4     2447.52     2400.56     73.83 o 
  -7   6   4      346.65      311.96     14.63 o 
  -6   6   4     3476.45     3387.66     74.50 o 
  -5   6   4       43.21       20.62     29.27 o 
  -4   6   4      103.89      106.43      7.98 o 
  -3   6   4       66.39       57.20      7.98 o 
  -2   6   4     6060.63     5982.45     79.15 o 
  -1   6   4     1978.64     2160.44     53.21 o 
   0   6   4     7250.28     8506.01     68.18 o 
   1   6   4      436.20      492.22     23.95 o 
   2   6   4       38.30       46.56      7.98 o 
   3   6   4       47.84       41.91      8.65 o 
   4   6   4     1309.59     1336.97     52.55 o 
   5   6   4       66.41       36.47     25.60 o 
   6   6   4     2095.90     2303.45     73.17 o 
   7   6   4      155.99      162.96     12.64 o 
   8   6   4       41.97       35.92     41.24 o 
   9   6   4        7.71      -33.92     45.90 o 
  10   6   4       97.83       74.50     14.63 o 
 -12   7   4      124.92       90.46     57.87 o 
 -11   7   4      297.29      345.88     16.63 o 
 -10   7   4      491.52      524.15     18.62 o 
  -9   7   4      609.56      595.32     23.95 o 
  -8   7   4       93.14       38.58     39.91 o 
  -7   7   4      208.24      176.93     11.31 o 
  -6   7   4     1380.26     1398.83     56.54 o 
  -5   7   4     2445.76     2489.03     65.19 o 
  -4   7   4     1308.93     1284.42     50.55 o 
  -3   7   4     2118.09     1998.14     56.54 o 
  -2   7   4      798.68      775.58     32.59 o 
  -1   7   4      304.02      357.86     13.30 o 
   0   7   4      565.27      609.69     23.28 o 
   1   7   4     3135.70     3396.31     70.51 o 
   2   7   4     2164.95     2406.55     62.53 o 
   3   7   4     2211.42     2244.25     66.52 o 
   4   7   4      499.85      535.45     20.62 o 
   5   7   4      185.15      173.61     11.31 o 
   6   7   4       62.45       66.52     11.31 o 
   7   7   4      191.22      202.21     12.64 o 
   8   7   4      234.07      257.42     15.30 o 
   9   7   4      267.65      264.73     15.96 o 
 -11   8   4       27.16      -53.21     53.21 o 
 -10   8   4        9.48       41.24     41.24 o 
  -9   8   4      469.42      454.30     17.96 o 
  -8   8   4       70.85       91.13     12.64 o 
  -7   8   4     1415.22     1630.97     60.53 o 
  -6   8   4       90.43       67.18     11.31 o 
  -5   8   4      385.76      405.75     20.62 o 
  -4   8   4        3.65       -1.33     33.26 o 
  -3   8   4     1337.58     1251.17     52.55 o 
  -2   8   4       69.31       73.83      9.98 o 
  -1   8   4     4255.90     5762.95     93.79 o 
   0   8   4      588.47      586.59     19.04 o 
   1   8   4     1134.42     1162.04     51.22 o 
   2   8   4       54.69       53.21      9.98 o 
   3   8   4      420.22      435.01     21.29 o 
   4   8   4       25.65       64.52     35.25 o 
   5   8   4     1698.67     1879.74     73.17 o 
   6   8   4       18.27       28.60     41.91 o 
   7   8   4      438.21      468.94     17.96 o 
   8   8   4        2.33       37.25     42.57 o 
 -10   9   4      455.21      468.94     17.96 o 
  -9   9   4       42.58       86.47     49.22 o 
  -8   9   4       71.98       47.89     40.57 o 
  -7   9   4        1.10      -19.95     39.91 o 
  -6   9   4      397.00      381.14     19.29 o 
  -5   9   4      188.86      192.23     12.64 o 
  -4   9   4     3539.66     3298.53     84.48 o 
  -3   9   4      640.27      609.95     22.62 o 
  -2   9   4      401.06      462.29     20.62 o 
  -1   9   4        0.69      -24.61     37.25 o 
   0   9   4      702.89      777.92     23.99 o 
   1   9   4       58.20       47.23     37.91 o 
   2   9   4     1962.93     2214.98     72.50 o 
   3   9   4      228.82      262.07     13.30 o 
   4   9   4      717.86      738.33     34.59 o 
   5   9   4        7.95       28.60     43.24 o 
   6   9   4       75.05       81.81     13.30 o 
   7   9   4        3.85       41.91     46.56 o 
   8   9   4      326.79      347.88     17.29 o 
  -9  10   4      162.93      155.65     16.63 o 
  -8  10   4      627.18      589.33     27.27 o 
  -7  10   4      437.94      383.13     16.63 o 
  -6  10   4      504.74      470.27     22.62 o 
  -5  10   4      293.07      293.34     14.63 o 
  -4  10   4        4.04       41.24     37.25 o 
  -3  10   4      457.77      397.77     19.29 o 
  -2  10   4     1035.71     1007.72     37.91 o 
  -1  10   4      858.20      868.03     29.27 o 
   0  10   4     1103.65     1112.56     68.84 o 
   1  10   4      451.55      477.59     23.28 o 
   2  10   4       26.69       10.64     43.90 o 
   3  10   4       23.29       75.16     42.57 o 
   4  10   4      427.88      450.98     15.96 o 
   5  10   4      496.38      453.64     16.63 o 
   6  10   4      339.36      362.51     16.63 o 
  -8  11   4        0.04      -14.63     49.22 o 
  -7  11   4       31.53       64.52     46.56 o 
  -6  11   4        1.83      -45.90     45.90 o 
  -5  11   4      796.75      711.72     26.61 o 
  -4  11   4       86.88      123.72     13.97 o 
  -3  11   4      727.25      639.22     22.62 o 
  -2  11   4       12.19       27.94     45.23 o 
  -1  11   4       14.56      -29.93     43.90 o 
   0  11   4        2.85      -23.85     50.22 o 
   1  11   4      923.37      955.17     37.91 o 
   2  11   4       42.02       -3.99     49.22 o 
   3  11   4      771.22      724.36     26.61 o 
   4  11   4        2.96      -23.28     49.89 o 
   5  11   4       16.99      -31.93     51.22 o 
  -6  12   4      374.37      323.27     17.96 o 
  -5  12   4       32.13        7.32     51.88 o 
  -4  12   4        2.13       11.31     48.56 o 
  -3  12   4       68.20       51.22     15.30 o 
  -2  12   4      619.45      584.01     21.95 o 
  -1  12   4      207.40      196.89     16.63 o 
   0  12   4      637.59      646.83     18.06 o 
   1  12   4       63.46        2.00     50.55 o 
   2  12   4        0.05        4.66     48.56 o 
   3  12   4        1.99      -15.96     55.21 o 
  -2  13   4      140.73       88.47     17.29 o 
  -1  13   4        2.12      -41.91     59.20 o 
   0  13   4       71.16       59.12     39.25 o 
  -9   0   5     2650.16     2354.00     62.53 o 
  -7   0   5    13098.32    11719.46    109.75 o 
  -5   0   5     1589.73     1567.78     39.91 o 
  -3   0   5     1805.86     1577.09     35.92 o 
  -1   0   5    31912.43    31662.29    131.70 o 
   1   0   5     6147.68     5854.74     63.86 o 
   3   0   5     1782.56     1633.63     43.24 o 
   5   0   5     2084.83     2018.76     55.21 o 
   7   0   5      763.29      729.68     29.93 o 
   9   0   5       39.08       49.89     40.57 o 
  11   0   5      235.06      248.77     15.96 o 
 -10   1   5     1313.60     1180.66     50.55 o 
  -9   1   5      221.98      196.22      9.31 o 
  -8   1   5      344.20      294.00     13.30 o 
  -7   1   5      161.09      142.34      7.98 o 
  -6   1   5     5825.19     5291.35     70.51 o 
  -5   1   5     1374.50     1201.94     38.58 o 
  -4   1   5     6282.34     5409.75     62.53 o 
  -3   1   5     5209.53     5185.59     57.87 o 
  -2   1   5     3228.78     3474.80     47.23 o 
  -1   1   5     3317.24     3886.53     49.89 o 
   0   1   5     2162.52     2016.54     30.26 o 
   1   1   5     2896.78     2527.61     45.90 o 
   2   1   5     9099.53     8775.46     83.15 o 
   3   1   5     1348.99     1280.43     38.58 o 
   4   1   5     1660.22     1470.00     45.90 o 
   5   1   5        1.19       -8.65     26.61 o 
   6   1   5      210.71      202.87     10.64 o 
   7   1   5      352.86      322.60     15.30 o 
   8   1   5      959.58      901.29     35.92 o 
   9   1   5      242.64      259.41     13.30 o 
 -10   2   5      345.36      331.91     14.63 o 
  -9   2   5      188.28      166.96      9.98 o 
  -8   2   5     3351.76     3128.91     67.85 o 
  -7   2   5     1363.13     1241.85     43.90 o 
  -6   2   5     3120.80     2918.72     56.54 o 
  -5   2   5      353.62      307.30     10.64 o 
  -4   2   5      246.66      200.88      8.65 o 
  -3   2   5     1103.34     1052.28     32.59 o 
  -2   2   5    11749.55    12081.97     87.14 o 
  -1   2   5     2590.62     2765.74     45.90 o 
   0   2   5     4153.43     4523.12    202.87 o 
   1   2   5      187.29      205.53     10.64 o 
   2   2   5      773.15      713.05     31.26 o 
   3   2   5      137.23      106.43      7.98 o 
   4   2   5     3372.03     3237.33     63.86 o 
   5   2   5      473.66      445.66     17.96 o 
   6   2   5     2092.96     1915.00     58.53 o 
   7   2   5       94.96      103.10      9.98 o 
   8   2   5       12.37        1.33     34.59 o 
   9   2   5       68.26       61.86     11.97 o 
  10   2   5      140.79      149.66     13.97 o 
 -13   3   5      106.47      124.38     13.30 o 
 -12   3   5       28.48       57.87     41.91 o 
 -11   3   5     1777.94     1774.65     71.84 o 
 -10   3   5       75.87       47.89     11.31 o 
  -9   3   5     1058.57     1083.55     40.57 o 
  -8   3   5        1.15       -2.00     25.94 o 
  -7   3   5      227.56      186.24      9.98 o 
  -6   3   5      274.43      293.34     11.31 o 
  -5   3   5    11450.23    11245.86    100.44 o 
  -4   3   5        2.85      -23.95     27.94 o 
  -3   3   5    11416.94    12183.08     95.78 o 
  -2   3   5       13.74       -7.32      7.32 o 
  -1   3   5      316.58      383.13     13.97 o 
   0   3   5       57.02      127.40      5.17 o 
   1   3   5     8975.76     9373.44     88.47 o 
   2   3   5      332.20      395.77     18.62 o 
   3   3   5     7164.82     6964.89     85.14 o 
   4   3   5       75.99       64.52      7.98 o 
   5   3   5       11.22       24.61     27.27 o 
   6   3   5        8.57        9.98      8.65 o 
   7   3   5      700.50      737.00     29.27 o 
   8   3   5        0.05      -11.97     37.25 o 
   9   3   5      611.36      637.22     25.94 o 
  10   3   5        5.39        6.65     43.90 o 
 -13   4   5      113.21      113.08     14.63 o 
 -12   4   5      332.58      353.87     14.63 o 
 -11   4   5        0.03      -38.58     38.58 o 
 -10   4   5      190.40      216.84     11.31 o 
  -9   4   5      281.00      292.67     13.30 o 
  -8   4   5     2770.32     2581.49     65.85 o 
  -7   4   5     1059.94      956.50     38.58 o 
  -6   4   5     2643.60     2457.10     57.20 o 
  -5   4   5      249.02      304.64     13.97 o 
  -4   4   5       23.80       35.25      7.32 o 
  -3   4   5     2372.70     2547.56     53.21 o 
  -2   4   5     5369.18     5800.86     73.17 o 
  -1   4   5     4912.06     5969.15     75.83 o 
   0   4   5     5952.71     6630.98    226.15 o 
   1   4   5      230.82      241.45      8.65 o 
   2   4   5      314.57      387.79     14.63 o 
   3   4   5      993.23     1119.46     43.24 o 
   4   4   5     2034.33     2153.79     56.54 o 
   5   4   5     1073.26     1123.46     49.89 o 
   6   4   5      621.11      582.02     25.94 o 
   7   4   5      310.31      307.97     15.96 o 
   8   4   5       77.93       19.95     43.24 o 
   9   4   5        9.15       26.61     41.91 o 
  10   4   5       92.94       99.77     14.63 o 
 -13   5   5        0.43       59.86     43.24 o 
 -12   5   5      341.01      364.51     15.96 o 
 -11   5   5      130.36      122.39     12.64 o 
 -10   5   5     1035.02     1007.72     46.56 o 
  -9   5   5       96.45       88.47     10.64 o 
  -8   5   5       44.27       55.87     30.60 o 
  -7   5   5      116.60      119.06      9.31 o 
  -6   5   5     2194.40     2197.69     57.87 o 
  -5   5   5      384.16      390.45     16.63 o 
  -4   5   5     5108.62     5405.76     77.16 o 
  -3   5   5      475.32      435.01     19.29 o 
  -2   5   5      337.05      403.09     14.63 o 
  -1   5   5      124.97      131.04      8.65 o 
   0   5   5     2861.60     3171.12     43.50 o 
   1   5   5      442.92      494.88     21.95 o 
   2   5   5     5294.12     5400.44     81.81 o 
   3   5   5      728.43      756.29     30.60 o 
   4   5   5     1188.07     1253.16     49.89 o 
   5   5   5       15.85       45.23     30.60 o 
   6   5   5      204.56      215.51     11.97 o 
   7   5   5      115.97      104.43     11.97 o 
   8   5   5      871.43      938.54     37.91 o 
   9   5   5       59.27       70.51     47.89 o 
  10   5   5       89.10      103.10     14.63 o 
 -12   6   5        6.59      -46.56     46.56 o 
 -11   6   5        0.53      -45.90     45.90 o 
 -10   6   5       44.89        7.32     41.91 o 
  -9   6   5      772.39      731.68     29.27 o 
  -8   6   5      425.40      375.82     16.63 o 
  -7   6   5     3541.14     3547.96     77.82 o 
  -6   6   5       66.19       53.21     30.60 o 
  -5   6   5      372.58      388.45     14.63 o 
  -4   6   5      127.41      115.74      8.65 o 
  -3   6   5     2266.37     2325.40     57.20 o 
  -2   6   5       26.56       43.24      8.65 o 
  -1   6   5     8434.47     9663.45    105.76 o 
   0   6   5      685.12      821.96     21.15 o 
   1   6   5     1084.50     1238.53     49.22 o 
   2   6   5       10.21       -4.66     27.94 o 
   3   6   5      545.84      563.39     25.28 o 
   4   6   5      152.45      171.61     10.64 o 
   5   6   5     2066.15     2134.50     69.84 o 
   6   6   5       62.26       76.49     11.97 o 
   7   6   5      537.13      571.37     21.95 o 
   8   6   5       13.62       30.60     43.24 o 
   9   6   5       45.36       88.47     47.23 o 
 -12   7   5      245.64      267.39     17.29 o 
 -11   7   5      237.64      250.10     15.30 o 
 -10   7   5      380.73      412.40     15.96 o 
  -9   7   5      280.13      274.05     13.30 o 
  -8   7   5      312.51      298.66     11.97 o 
  -7   7   5      127.44      124.38     11.31 o 
  -6   7   5     1427.30     1371.56     55.21 o 
  -5   7   5     1446.82     1422.11     55.21 o 
  -4   7   5     1770.63     1611.68     55.87 o 
  -3   7   5     1300.11     1231.21     47.89 o 
  -2   7   5     1052.24     1067.58     47.89 o 
  -1   7   5        2.89      -11.31     30.60 o 
   0   7   5     1279.91     1393.81     71.84 o 
   1   7   5     2285.35     2532.93     65.19 o 
   2   7   5     2181.04     2353.34     67.18 o 
   3   7   5      946.87      979.12     41.24 o 
   4   7   5      407.92      423.71     13.97 o 
   5   7   5        9.16      -31.93     37.91 o 
   6   7   5       54.43       12.64     43.24 o 
   7   7   5      133.29      145.00     13.30 o 
   8   7   5      225.49      226.82     15.30 o 
 -11   8   5       10.78       13.97     45.23 o 
 -10   8   5      109.16      109.75     13.97 o 
  -9   8   5       22.63      -43.90     43.90 o 
  -8   8   5     1296.89     1316.35     58.53 o 
  -7   8   5      187.48      189.57     11.97 o 
  -6   8   5      892.87      863.38     35.92 o 
  -5   8   5       24.20       13.30     34.59 o 
  -4   8   5      202.66      196.22     10.64 o 
  -3   8   5        0.56      -21.29     35.25 o 
  -2   8   5     3161.74     3248.64     76.49 o 
  -1   8   5      166.60      216.84     11.31 o 
   0   8   5     1847.79     2151.45     47.27 o 
   1   8   5      167.53      164.96     11.31 o 
   2   8   5       10.51        2.66     35.25 o 
   3   8   5       91.73       85.81     11.31 o 
   4   8   5     1204.06     1342.29     57.20 o 
   5   8   5       45.73       35.25     12.64 o 
   6   8   5      763.03      763.60     33.92 o 
   7   8   5       16.03       59.20     43.90 o 
   8   8   5        3.21      -51.22     51.22 o 
 -10   9   5       45.67       44.57     54.54 o 
  -9   9   5      210.82      214.18     14.63 o 
  -8   9   5        2.36       78.49     41.91 o 
  -7   9   5       63.19       38.58     11.97 o 
  -6   9   5      207.74      209.53     12.64 o 
  -5   9   5     1590.44     1589.73     64.52 o 
  -4   9   5      400.20      386.46     14.63 o 
  -3   9   5     1552.48     1759.35     61.86 o 
  -2   9   5      122.24      115.74     11.97 o 
  -1   9   5      162.49      152.99     11.97 o 
   0   9   5       20.61       34.20     22.62 o 
   1   9   5     1245.73     1468.01     59.20 o 
   2   9   5       91.99      101.10     12.64 o 
   3   9   5     1509.00     1523.22     61.86 o 
   4   9   5      196.26      174.94     13.97 o 
   5   9   5       15.57       47.23     41.91 o 
   6   9   5       18.75      -23.28     47.89 o 
   7   9   5      275.89      297.99     16.63 o 
  -9  10   5      332.33      373.15     17.29 o 
  -8  10   5      287.64      296.00     16.63 o 
  -7  10   5      528.41      478.25     19.95 o 
  -6  10   5      534.00      452.31     17.29 o 
  -5  10   5      120.23       99.77     13.30 o 
  -4  10   5        0.06       67.18     39.24 o 
  -3  10   5      436.92      409.74     16.63 o 
  -2  10   5     1106.60     1068.91     42.57 o 
  -1  10   5     1071.60     1028.34     45.90 o 
   0  10   5      399.03      414.50     11.76 o 
   1  10   5      335.53      327.92     14.63 o 
   2  10   5       13.02      -14.63     42.57 o 
   3  10   5      155.89       71.84     49.89 o 
   4  10   5      290.96      306.64     15.96 o 
   5  10   5      337.84      335.91     16.63 o 
   6  10   5      119.20      117.73     15.96 o 
  -8  11   5        2.44       -7.32     49.22 o 
  -7  11   5        0.05      -29.93     52.55 o 
  -6  11   5      398.85      404.42     19.29 o 
  -5  11   5       12.19       46.56     47.89 o 
  -4  11   5     1121.03     1050.95     39.91 o 
  -3  11   5       10.23      -51.22     51.22 o 
  -2  11   5      158.55      129.04     13.97 o 
  -1  11   5        0.04       11.31     44.57 o 
   0  11   5      291.57      297.63     16.63 o 
   1  11   5        8.89       69.84     44.57 o 
   2  11   5     1158.69     1013.70     50.55 o 
   3  11   5       40.72       19.29     14.63 o 
   4  11   5       90.38       65.19     53.88 o 
  -6  12   5       86.77      -17.29     58.53 o 
  -5  12   5       19.48       39.91     50.55 o 
  -4  12   5       19.21       -4.66     49.89 o 
  -3  12   5      200.74      164.96     15.96 o 
  -2  12   5      158.42      158.31     16.63 o 
  -1  12   5      728.21      712.39     31.26 o 
   0  12   5      141.87      141.76     12.31 o 
   1  12   5      117.18       97.78     15.96 o 
   2  12   5        2.16      -31.93     53.21 o 
 -10   0   6      291.34      294.67     12.64 o 
  -8   0   6     7019.81     5787.56     86.47 o 
  -6   0   6     4362.63     3621.80     62.53 o 
  -4   0   6     1448.37     1324.33     38.58 o 
  -2   0   6     8246.30     7835.59     74.50 o 
   0   0   6    15907.53    15388.10    735.00 o 
   2   0   6       90.43      105.10      6.65 o 
   4   0   6     2658.36     2393.91     58.53 o 
   6   0   6     1800.00     1601.71     59.86 o 
   8   0   6        7.26      -36.58     36.58 o 
  10   0   6      105.29       83.15     46.56 o 
 -10   1   6      120.91       64.52     35.25 o 
  -9   1   6      992.81      829.45     33.26 o 
  -8   1   6       29.36       23.95     26.61 o 
  -6   1   6     1339.65     1200.61     41.91 o 
  -5   1   6     9732.06     8366.38     85.81 o 
  -4   1   6     1237.99     1119.46     36.58 o 
  -3   1   6     5848.88     5705.08     66.52 o 
  -2   1   6       80.76       63.86      6.65 o 
  -1   1   6      109.84       77.16      7.32 o 
   0   1   6     2251.23     2132.37    149.99 o 
   1   1   6     8135.93     7976.60     83.15 o 
   2   1   6     1278.73     1207.93     38.58 o 
   3   1   6     2049.70     1865.77     49.22 o 
   4   1   6      506.56      480.25     19.95 o 
   5   1   6        0.07       20.62     27.27 o 
   6   1   6      306.89      312.63     12.64 o 
   7   1   6      599.29      627.91     23.28 o 
   8   1   6      279.18      297.99     13.30 o 
   9   1   6      330.64      304.64     14.63 o 
  10   1   6       29.78       -9.31     47.23 o 
 -10   2   6       90.76       52.55     33.92 o 
  -9   2   6     2313.35     2201.02     63.19 o 
  -8   2   6      427.34      421.05     17.29 o 
  -7   2   6     3244.14     3029.14     62.53 o 
  -6   2   6      329.05      276.71     11.31 o 
  -5   2   6      917.05      945.19     37.25 o 
  -4   2   6      235.13      196.22      9.31 o 
  -3   2   6     7916.99     7841.57     79.15 o 
  -2   2   6     2342.28     2336.71     47.89 o 
  -1   2   6    12064.55    13150.88     99.77 o 
   0   2   6     1647.29     1681.18    121.39 o 
   1   2   6      527.16      499.54     17.96 o 
   2   2   6       46.77       36.58     23.95 o 
   3   2   6     1043.27     1076.23     40.57 o 
   4   2   6      310.26      301.32     12.64 o 
   5   2   6     2212.56     2221.64     62.53 o 
   6   2   6      350.77      333.91     13.97 o 
   7   2   6      304.17      301.98     13.97 o 
   8   2   6        1.49       29.27     37.25 o 
   9   2   6       33.35       -5.99     43.24 o 
  10   2   6       46.29      -49.22     51.88 o 
 -13   3   6        1.54      -26.61     45.23 o 
 -12   3   6      543.83      554.08     21.95 o 
 -11   3   6       39.92       29.93     11.97 o 
 -10   3   6     2253.50     2169.75     70.51 o 
  -9   3   6       38.95      -32.59     32.59 o 
  -8   3   6        4.32      -29.93     29.93 o 
  -7   3   6        7.18        5.32      7.32 o 
  -6   3   6     2356.51     2212.99     54.54 o 
  -5   3   6        3.08      -14.63     25.28 o 
  -4   3   6    11604.47    11729.44    101.77 o 
  -3   3   6       98.60       44.57     28.60 o 
  -2   3   6      298.85      313.96     11.97 o 
  -1   3   6       38.96       -7.32     27.94 o 
   0   3   6     1780.64     1844.80     32.67 o 
   1   3   6       40.92       23.28      7.32 o 
   2   3   6     7394.69     7175.75     87.80 o 
   3   3   6      136.12      108.42      8.65 o 
   4   3   6      970.65      933.22     40.57 o 
   5   3   6       15.59       27.94     28.60 o 
   6   3   6      457.11      455.63     19.95 o 
   7   3   6        7.13      -23.28     37.25 o 
   8   3   6      684.21      655.85     31.26 o 
   9   3   6       12.23       -2.00     44.57 o 
  10   3   6      121.17       55.21     53.21 o 
 -13   4   6      225.90      226.15     15.30 o 
 -12   4   6       65.08       28.60     44.57 o 
 -11   4   6        0.02       25.28     37.25 o 
 -10   4   6      213.65      222.16     12.64 o 
  -9   4   6     1634.70     1501.93     60.53 o 
  -8   4   6     1035.22      970.47     45.23 o 
  -7   4   6     3279.47     3159.51     68.51 o 
  -6   4   6      563.43      496.21     22.62 o 
  -5   4   6      535.65      554.74     23.28 o 
  -4   4   6      499.57      484.90     20.62 o 
  -3   4   6     3944.01     4086.08     66.52 o 
  -2   4   6     2215.53     2488.36     53.88 o 
  -1   4   6     5330.38     6018.37     77.82 o 
   0   4   6     1422.60     1457.95     72.17 o 
   1   4   6     2019.41     2047.36     51.22 o 
   2   4   6       44.60       46.56     27.94 o 
   3   4   6      778.92      788.21     31.26 o 
   4   4   6     1194.45     1249.17     49.89 o 
   5   4   6     1275.13     1305.71     53.88 o 
   6   4   6      514.82      546.10     24.61 o 
   7   4   6      147.03      141.01     12.64 o 
   8   4   6        0.42       -7.98     42.57 o 
   9   4   6        8.04        6.65     45.90 o 
 -13   5   6      135.67      150.33     15.30 o 
 -12   5   6       20.99       12.64     43.24 o 
 -11   5   6      576.47      635.89     25.94 o 
 -10   5   6      114.47      103.76     11.97 o 
  -9   5   6      391.59      395.77     17.29 o 
  -8   5   6        1.31      -13.30     28.60 o 
  -7   5   6      242.86      256.75     10.64 o 
  -6   5   6      117.93      105.76      9.31 o 
  -5   5   6     4527.61     4495.15     76.49 o 
  -4   5   6      450.88      381.80     17.96 o 
  -3   5   6     1671.52     1845.82     50.55 o 
  -2   5   6        5.04        2.00     26.61 o 
  -1   5   6      531.45      643.88     24.61 o 
   0   5   6      455.24      529.80     14.77 o 
   1   5   6     6023.77     6535.20     90.46 o 
   2   5   6      431.68      439.01     17.96 o 
   3   5   6     1242.54     1291.08     50.55 o 
   4   5   6       20.19       32.59      9.31 o 
   5   5   6       16.82       -5.99     33.92 o 
   6   5   6      106.98      111.75     11.31 o 
   7   5   6      706.23      705.07     33.26 o 
   8   5   6       27.50        2.00     45.90 o 
   9   5   6      279.61      250.10     15.96 o 
 -12   6   6       62.74       25.28     48.56 o 
 -11   6   6        2.24      -22.62     42.57 o 
 -10   6   6      195.21      210.86     12.64 o 
  -9   6   6       11.48       22.62     37.25 o 
  -8   6   6     2606.45     2741.13     75.16 o 
  -7   6   6      295.96      264.07     11.97 o 
  -6   6   6     1719.52     1679.53     59.20 o 
  -5   6   6        3.26      -29.93     29.93 o 
  -4   6   6      327.75      331.91     11.97 o 
  -3   6   6       20.68       15.96     30.60 o 
  -2   6   6     5071.60     5652.53     85.81 o 
  -1   6   6      267.60      318.61     12.64 o 
   0   6   6     3281.33     3787.74    103.10 o 
   1   6   6       45.50       42.57     31.26 o 
   2   6   6       56.41       -1.33     33.26 o 
   3   6   6      105.97      125.05      9.98 o 
   4   6   6     1220.56     1376.22     55.87 o 
   5   6   6       11.65       50.55     36.58 o 
   6   6   6      999.12     1015.03     40.57 o 
   7   6   6       17.37       51.22     39.91 o 
   8   6   6        0.09      -48.56     48.56 o 
 -12   7   6      170.14      188.91     15.96 o 
 -11   7   6      313.38      326.59     16.63 o 
 -10   7   6      382.69      413.06     17.96 o 
  -9   7   6      428.28      437.68     13.97 o 
  -8   7   6        0.60       35.92     33.92 o 
  -7   7   6      197.29      173.61     11.31 o 
  -6   7   6     1207.29     1139.42     44.57 o 
  -5   7   6     1454.04     1503.26     55.87 o 
  -4   7   6     1228.87     1185.98     47.23 o 
  -3   7   6     1106.66     1018.36     45.90 o 
  -2   7   6      221.67      246.11     10.64 o 
  -1   7   6       43.98       31.93     32.59 o 
   0   7   6      612.61      698.59     41.57 o 
   1   7   6     1565.47     1793.27     60.53 o 
   2   7   6     1610.66     1760.77     44.18 o 
   3   7   6      874.43      896.64     33.92 o 
   4   7   6      212.03      199.55     11.97 o 
   5   7   6        0.12       27.94     39.24 o 
   6   7   6      130.22      113.08     13.30 o 
   7   7   6      231.32      218.17     14.63 o 
   8   7   6      144.83      155.65     15.96 o 
 -11   8   6        9.84      -47.89     47.89 o 
 -10   8   6        0.11      -47.23     47.23 o 
  -9   8   6      655.88      621.26     29.27 o 
  -8   8   6      120.13      129.04     12.64 o 
  -7   8   6      805.59      812.83     31.26 o 
  -6   8   6       98.25       62.53     38.58 o 
  -5   8   6       65.44        4.66     37.25 o 
  -4   8   6       12.53      -21.29     36.58 o 
  -3   8   6     1650.93     1607.03     61.19 o 
  -2   8   6       24.00       31.93     10.64 o 
  -1   8   6     2372.53     2422.51     71.17 o 
   0   8   6      290.19      332.65      9.37 o 
   1   8   6      184.82      209.53     11.97 o 
   2   8   6       66.12       65.19     10.64 o 
   3   8   6      554.11      574.70     25.94 o 
   4   8   6       38.98       45.23     39.24 o 
   5   8   6      852.85      895.97     35.92 o 
   6   8   6        6.04       -5.99     47.23 o 
   7   8   6      126.89      130.37     14.63 o 
 -10   9   6      371.62      365.17     17.96 o 
  -9   9   6       20.94        8.65     45.90 o 
  -8   9   6        5.52       28.60     42.57 o 
  -7   9   6       30.24       11.31     40.57 o 
  -6   9   6      678.82      635.89     25.28 o 
  -5   9   6      237.81      215.51     13.30 o 
  -4   9   6     2207.07     2079.29     73.17 o 
  -3   9   6      491.05      441.67     22.62 o 
  -2   9   6       90.58       94.45     11.97 o 
  -1   9   6       34.34        0.00     42.57 o 
   0   9   6      862.96      954.81     25.16 o 
   1   9   6       41.83       -4.66     41.91 o 
   2   9   6     1315.92     1340.96     51.22 o 
   3   9   6      143.26      158.31     13.30 o 
   4   9   6      170.12      176.93     13.97 o 
   5   9   6        3.21        8.65     45.90 o 
   6   9   6      111.91      125.72     15.30 o 
  -9  10   6      115.13       19.29     53.88 o 
  -8  10   6      476.73      461.62     17.29 o 
  -7  10   6      351.69      339.23     19.29 o 
  -6  10   6      241.49      226.15     14.63 o 
  -5  10   6       99.46       95.78     13.30 o 
  -4  10   6      126.86       99.11     13.30 o 
  -3  10   6      404.57      392.44     21.29 o 
  -2  10   6      834.72      846.75     34.59 o 
  -1  10   6      510.04      536.12     21.95 o 
   0  10   6      665.67      673.06     30.26 o 
   1  10   6      110.46      122.39     13.30 o 
   2  10   6        0.10        3.99     41.91 o 
   3  10   6       47.09       44.57     13.97 o 
   4  10   6      349.09      389.12     20.62 o 
   5  10   6      262.97      230.81     16.63 o 
  -7  11   6      114.33       32.59     56.54 o 
  -6  11   6        2.36       67.18     47.89 o 
  -5  11   6      867.82      796.86     35.25 o 
  -4  11   6       62.28       41.91     53.21 o 
  -3  11   6      369.26      346.55     16.63 o 
  -2  11   6        0.65       22.62     41.91 o 
  -1  11   6       13.01       -8.65     47.89 o 
   0  11   6        3.25       20.66     50.22 o 
   1  11   6      801.70      768.26     37.91 o 
   2  11   6       11.01      -54.54     54.54 o 
   3  11   6      401.79      373.82     19.95 o 
   4  11   6        0.01       37.91     47.23 o 
  -5  12   6        3.25      -53.88     53.88 o 
  -4  12   6       58.27       77.82     55.21 o 
  -3  12   6       84.88       -2.00     55.21 o 
  -2  12   6      665.60      584.01     23.95 o 
  -1  12   6      182.02      217.51     17.29 o 
   0  12   6      372.82      366.48     12.93 o 
   1  12   6       12.58       13.97     51.88 o 
  -9   0   7     4489.29     3833.98     79.82 o 
  -7   0   7     5306.52     4610.23     75.16 o 
  -5   0   7        4.52       30.60     23.95 o 
  -3   0   7     8151.84     8066.40     83.15 o 
  -1   0   7    16899.33    16106.85    116.40 o 
   1   0   7     1352.82     1097.51     39.24 o 
   3   0   7     1581.99     1555.81     51.22 o 
   5   0   7     1979.70     1857.79     62.53 o 
   7   0   7      264.70      226.82     12.64 o 
   9   0   7       29.51      -31.26     47.23 o 
 -10   1   7      670.00      617.93     27.27 o 
  -9   1   7       12.63       13.97     27.27 o 
  -8   1   7       43.28       59.20      7.98 o 
  -7   1   7      387.28      329.92     13.30 o 
  -6   1   7     4000.58     3593.20     63.86 o 
  -5   1   7     1677.44     1540.51     45.23 o 
  -4   1   7     3035.50     2743.12     54.54 o 
  -3   1   7     1025.92     1093.52     39.91 o 
  -2   1   7      447.92      458.96     18.62 o 
  -1   1   7     1367.68     1603.70     44.57 o 
   0   1   7     3052.21     2898.17    122.06 o 
   1   1   7     1182.99     1027.67     41.24 o 
   2   1   7     3553.69     3099.65     61.86 o 
   3   1   7      718.09      748.97     26.61 o 
   4   1   7      256.58      224.82      9.98 o 
   5   1   7       42.05       14.63     31.93 o 
   6   1   7      318.98      312.63     11.97 o 
   7   1   7      187.59      174.94     12.64 o 
   8   1   7      429.51      409.07     15.30 o 
   9   1   7      103.84       39.91     50.55 o 
 -11   2   7       92.61       97.78     11.31 o 
 -10   2   7      483.82      474.92     19.29 o 
  -9   2   7      165.24      151.66      9.98 o 
  -8   2   7     2228.98     2054.68     59.20 o 
  -7   2   7     1389.14     1206.60     45.90 o 
  -6   2   7     1761.53     1684.19     47.89 o 
  -5   2   7      393.33      371.82     14.63 o 
  -4   2   7     1593.54     1323.67     41.24 o 
  -3   2   7     1869.68     1831.19     45.90 o 
  -2   2   7     8193.48     8009.86     85.81 o 
  -1   2   7     3110.46     3275.25     57.20 o 
   0   2   7     2667.49     2820.01    205.87 o 
   1   2   7      157.58      129.04      7.98 o 
   2   2   7       59.15       14.63     27.27 o 
   3   2   7      391.95      401.09     14.63 o 
   4   2   7     2132.11     2050.69     59.86 o 
   5   2   7      374.81      369.83     16.63 o 
   6   2   7      926.05      911.93     36.58 o 
   7   2   7       96.45       47.23     41.91 o 
   8   2   7        0.59       13.30     38.58 o 
   9   2   7       30.25       33.92     43.24 o 
 -13   3   7      217.22      233.47     15.30 o 
 -12   3   7       21.39       49.89     43.90 o 
 -11   3   7     1678.16     1654.25     65.85 o 
 -10   3   7       74.26       65.85     11.31 o 
  -9   3   7      574.69      607.96     19.95 o 
  -8   3   7       23.26       41.91     26.61 o 
  -7   3   7     1117.52      995.74     40.57 o 
  -6   3   7      192.85      182.25      9.98 o 
  -5   3   7     7800.19     7356.67     90.46 o 
  -4   3   7      137.48       54.54     29.27 o 
  -3   3   7     3720.92     3954.38     65.85 o 
  -2   3   7      189.36      190.90      8.65 o 
  -1   3   7      557.63      587.34     25.28 o 
   0   3   7        4.21       -3.55     33.92 o 
   1   3   7     5119.32     5510.19     79.15 o 
   2   3   7       89.26      104.43      8.65 o 
   3   3   7     1995.58     2046.03     59.20 o 
   4   3   7       19.62        6.65     30.60 o 
   5   3   7       38.10       54.54     34.59 o 
   6   3   7       12.29      -11.31     34.59 o 
   7   3   7      526.46      601.97     25.94 o 
   8   3   7        2.16      -15.96     43.24 o 
   9   3   7      229.79      237.46     15.30 o 
 -13   4   7       99.73       55.21     51.88 o 
 -12   4   7      209.81      202.87     13.97 o 
 -11   4   7       18.52       10.64     37.91 o 
 -10   4   7      471.18      481.58     19.95 o 
  -9   4   7      461.51      462.95     19.29 o 
  -8   4   7     1815.86     1803.91     57.87 o 
  -7   4   7      956.67      806.84     35.92 o 
  -6   4   7      867.17      808.83     33.26 o 
  -5   4   7       49.34       16.63     26.61 o 
  -4   4   7      253.19      242.12      9.31 o 
  -3   4   7     1025.15     1035.65     42.57 o 
  -2   4   7     5356.12     5945.87     81.81 o 
  -1   4   7     1543.98     1710.13     49.89 o 
   0   4   7     1695.31     1780.92     40.91 o 
   1   4   7       23.13       -5.99     27.94 o 
   2   4   7        3.66      -30.60     30.60 o 
   3   4   7      710.10      690.44     26.61 o 
   4   4   7     1680.96     1505.92     58.53 o 
   5   4   7      441.10      442.33     17.96 o 
   6   4   7      294.07      308.63     12.64 o 
   7   4   7       59.85       52.55     42.57 o 
   8   4   7        5.86       44.57     37.91 o 
   9   4   7       17.25       -4.66     47.23 o 
 -13   5   7        2.63       16.63     47.23 o 
 -12   5   7      505.50      558.07     19.95 o 
 -11   5   7      101.54       28.60     45.90 o 
 -10   5   7      645.24      700.41     29.93 o 
  -9   5   7       39.67       47.89      9.98 o 
  -8   5   7        0.43       21.29     30.60 o 
  -7   5   7      127.07      148.33      9.31 o 
  -6   5   7     1976.59     1920.32     58.53 o 
  -5   5   7      459.70      435.01     21.29 o 
  -4   5   7     4379.13     4557.68     78.49 o 
  -3   5   7      309.88      326.59     13.97 o 
  -2   5   7       39.64       31.26      7.98 o 
  -1   5   7      296.49      325.26     15.96 o 
   0   5   7     2069.92     2345.84     51.88 o 
   1   5   7      221.45      240.12      9.98 o 
   2   5   7     2586.69     2501.00     68.51 o 
   3   5   7      318.37      341.23     13.30 o 
   4   5   7      187.18      182.92     11.31 o 
   5   5   7       42.47       47.89     34.59 o 
   6   5   7      308.35      317.95     15.96 o 
   7   5   7       59.11       55.87     45.23 o 
   8   5   7      456.95      457.63     19.95 o 
 -12   6   7        5.78      -43.24     49.89 o 
 -11   6   7       20.91       18.62     43.90 o 
 -10   6   7       53.91      -19.95     45.23 o 
  -9   6   7      988.06     1036.98     45.23 o 
  -8   6   7      181.38      162.30     11.97 o 
  -7   6   7     2367.79     2323.40     68.51 o 
  -6   6   7      121.06      131.70      9.98 o 
  -5   6   7       14.64       28.60     29.27 o 
  -4   6   7        9.04       31.93     27.27 o 
  -3   6   7     2329.23     2400.56     61.86 o 
  -2   6   7      168.77      180.92      9.98 o 
  -1   6   7     4143.90     4511.78     81.81 o 
   0   6   7      157.19      158.83     11.64 o 
   1   6   7      122.95      142.34      9.98 o 
   2   6   7        3.07      -13.30     31.26 o 
   3   6   7      635.73      687.11     28.60 o 
   4   6   7       59.45       29.93     37.25 o 
   5   6   7      988.37     1005.06     42.57 o 
   6   6   7       19.03       41.91     41.91 o 
   7   6   7      163.82      172.94     13.97 o 
   8   6   7        0.19      -11.97     47.23 o 
 -12   7   7      302.15      353.20     17.96 o 
 -11   7   7      253.44      292.67     15.96 o 
 -10   7   7      398.48      393.77     15.96 o 
  -9   7   7      180.27      158.97     12.64 o 
  -8   7   7       98.83       89.80     11.97 o 
  -7   7   7      376.29      419.05     15.96 o 
  -6   7   7     1291.48     1288.42     53.21 o 
  -5   7   7     1008.03      933.22     36.58 o 
  -4   7   7      840.86      811.50     29.93 o 
  -3   7   7      450.45      431.69     13.97 o 
  -2   7   7      509.31      544.77     23.28 o 
  -1   7   7       87.13       60.53     34.59 o 
   0   7   7      856.95     1031.76     82.81 o 
   1   7   7     1152.70     1158.04     50.55 o 
   2   7   7      772.96      836.11     35.25 o 
   3   7   7      368.73      397.77     15.30 o 
   4   7   7       40.85       54.54     11.31 o 
   5   7   7       12.76       -7.32     42.57 o 
   6   7   7      112.67      143.67     13.30 o 
   7   7   7      108.70      142.34     14.63 o 
 -11   8   7        4.25        2.66     48.56 o 
 -10   8   7      185.37      212.85     14.63 o 
  -9   8   7       27.36       44.57     43.90 o 
  -8   8   7     1209.58     1281.76     49.22 o 
  -7   8   7      130.91      147.67     12.64 o 
  -6   8   7      333.06      333.91     15.30 o 
  -5   8   7        2.36        4.66     35.25 o 
  -4   8   7      427.55      440.34     18.62 o 
  -3   8   7       23.81       37.91     40.57 o 
  -2   8   7     2317.09     2463.09     74.50 o 
  -1   8   7      115.60      130.37     11.97 o 
   0   8   7      985.47     1048.51     31.21 o 
   1   8   7       27.23       17.29     35.92 o 
   2   8   7       78.24       82.48     11.97 o 
   3   8   7       60.07       36.58     40.57 o 
   4   8   7      837.72      938.54     37.25 o 
   5   8   7       41.03       37.25     13.30 o 
   6   8   7      289.39      244.78     16.63 o 
 -10   9   7       11.44      -54.54     54.54 o 
  -9   9   7       92.04       19.95     51.22 o 
  -8   9   7        2.94        2.00     43.90 o 
  -7   9   7       98.60       79.15     12.64 o 
  -6   9   7      168.48      166.96     13.30 o 
  -5   9   7     1403.33     1337.64     68.51 o 
  -4   9   7      262.77      235.47     13.97 o 
  -3   9   7      695.93      675.80     29.93 o 
  -2   9   7       25.86       22.62     37.25 o 
  -1   9   7      288.72      293.34     13.30 o 
   0   9   7      109.68      111.49      9.41 o 
   1   9   7      770.78      967.14     31.26 o 
   2   9   7      107.98       58.53     46.56 o 
   3   9   7      504.08      482.24     21.95 o 
   4   9   7       87.38       77.82     49.22 o 
   5   9   7        9.56      -13.30     48.56 o 
  -9  10   7      352.25      330.58     21.95 o 
  -8  10   7      234.87      232.14     15.96 o 
  -7  10   7      282.36      272.72     16.63 o 
  -6  10   7      299.54      296.00     15.30 o 
  -5  10   7       14.25       11.97     43.90 o 
  -4  10   7       40.78        5.32     44.57 o 
  -3  10   7      568.96      519.49     24.61 o 
  -2  10   7      700.29      733.67     29.93 o 
  -1  10   7      557.43      571.37     22.62 o 
   0  10   7      216.32      231.14     12.31 o 
   1  10   7       80.00       71.17     13.30 o 
   2  10   7        2.23       38.58     45.23 o 
   3  10   7      150.31       79.15     53.21 o 
   4  10   7      169.99      170.28     15.96 o 
  -7  11   7        2.72       37.91     51.88 o 
  -6  11   7      520.12      490.22     17.96 o 
  -5  11   7        3.57       19.95     51.22 o 
  -4  11   7      664.10      595.98     23.95 o 
  -3  11   7        9.23       10.64     49.89 o 
  -2  11   7       15.69        8.65     48.56 o 
  -1  11   7        0.66        8.65     49.22 o 
   0  11   7      381.53      383.69     14.63 o 
   1  11   7        1.48       51.22     54.54 o 
   2  11   7      743.12      752.30     25.94 o 
   3  11   7        2.82      -54.54     57.20 o 
  -4  12   7       34.27       70.51     55.21 o 
  -3  12   7      248.71      228.15     17.96 o 
  -2  12   7      100.50      -11.97     60.53 o 
  -1  12   7      510.44      510.18     21.95 o 
   0  12   7       69.08       74.63     40.20 o 
 -10   0   8       90.40       58.53     31.93 o 
  -8   0   8     4962.75     4231.75     79.82 o 
  -6   0   8      485.61      419.72     17.96 o 
  -4   0   8     1762.64     1504.59     43.90 o 
  -2   0   8     6385.08     6275.12     80.48 o 
   0   0   8     3640.38     3310.98    196.89 o 
   2   0   8      925.24      837.44     34.59 o 
   4   0   8     1740.96     1565.79     57.87 o 
   6   0   8      758.25      689.77     29.27 o 
   8   0   8        7.09        9.98     41.24 o 
 -11   1   8      978.32     1019.69     41.24 o 
 -10   1   8       81.37       71.17      9.98 o 
  -9   1   8      309.71      302.65     13.97 o 
  -8   1   8        0.08      -17.96     26.61 o 
  -7   1   8     1838.06     1685.52     49.89 o 
  -6   1   8     1118.37     1025.01     37.91 o 
  -5   1   8     4437.92     4119.34     69.84 o 
  -4   1   8     1490.55     1328.32     43.90 o 
  -3   1   8     1329.33     1322.34     44.57 o 
  -2   1   8       11.62       -5.99     25.28 o 
  -1   1   8      439.87      458.30     19.29 o 
   0   1   8     1524.02     1391.59     32.15 o 
   1   1   8     4295.32     3890.52     69.18 o 
   2   1   8      479.92      438.34     20.62 o 
   3   1   8      946.25      906.61     35.25 o 
   4   1   8       82.58       82.48      9.31 o 
   5   1   8       35.00       45.23      9.98 o 
   6   1   8      161.07      144.34     11.97 o 
   7   1   8      325.93      317.28     16.63 o 
   8   1   8      120.07      119.73     13.30 o 
   9   1   8      103.58       91.79     49.89 o 
 -11   2   8      104.34      109.75     11.31 o 
 -10   2   8      170.20      168.95     11.31 o 
  -9   2   8     2429.63     2141.82     67.18 o 
  -8   2   8       23.29       20.62     29.27 o 
  -7   2   8      960.13      947.19     37.91 o 
  -6   2   8      117.88      121.06      7.98 o 
  -5   2   8       10.42       19.95     26.61 o 
  -4   2   8      945.00      954.50     39.24 o 
  -3   2   8     6723.49     6910.35     85.14 o 
  -2   2   8     1353.29     1384.86     43.90 o 
  -1   2   8     3313.21     3516.04     64.52 o 
   0   2   8      114.73      131.05      5.64 o 
   1   2   8      152.01      143.67      8.65 o 
   2   2   8      186.89      182.92      9.31 o 
   3   2   8     1343.60     1390.85     51.88 o 
   4   2   8      462.85      468.27     17.96 o 
   5   2   8     1190.76     1165.36     43.24 o 
   6   2   8      139.68      119.73     11.97 o 
   7   2   8       78.83       11.31     42.57 o 
   8   2   8        0.70       22.62     43.24 o 
 -13   3   8        0.65        9.31     47.23 o 
 -12   3   8      618.01      677.13     34.59 o 
 -11   3   8       61.32       45.23     12.64 o 
 -10   3   8     1217.64     1263.80     49.22 o 
  -9   3   8        1.84        7.32     32.59 o 
  -8   3   8       36.37       12.64     31.26 o 
  -7   3   8       45.13       37.91     27.94 o 
  -6   3   8     2151.53     2032.73     55.21 o 
  -5   3   8        0.20       22.62     26.61 o 
  -4   3   8     6682.09     6926.98     89.13 o 
  -3   3   8       65.89       51.22     28.60 o 
  -2   3   8        1.56       -2.00     25.94 o 
  -1   3   8       15.50        1.33     26.61 o 
   0   3   8     1637.73     1740.52     36.69 o 
   1   3   8        0.48      -23.28     26.61 o 
   2   3   8     2905.65     2878.15     68.51 o 
   3   3   8       36.11       41.24     32.59 o 
   4   3   8       75.81       54.54     37.91 o 
   5   3   8       32.36       53.88     36.58 o 
   6   3   8      335.26      343.89     15.96 o 
   7   3   8        0.91        2.00     37.25 o 
   8   3   8      271.88      270.72     15.96 o 
 -13   4   8      115.84      129.04     14.63 o 
 -12   4   8        7.90       48.56     42.57 o 
 -11   4   8       12.59       18.62     37.91 o 
 -10   4   8      326.88      361.18     14.63 o 
  -9   4   8     1365.95     1323.00     53.88 o 
  -8   4   8      768.59      787.55     32.59 o 
  -7   4   8     1838.55     1744.05     57.20 o 
  -6   4   8      676.17      647.87     25.28 o 
  -5   4   8      101.30       55.21     29.27 o 
  -4   4   8      751.96      739.66     29.27 o 
  -3   4   8     2053.04     2105.90     56.54 o 
  -2   4   8     2187.01     2261.54     57.87 o 
  -1   4   8     3364.64     3742.19     71.84 o 
   0   4   8      476.37      499.99     13.62 o 
   1   4   8      102.61       93.79      9.31 o 
   2   4   8       77.02       81.81      9.31 o 
   3   4   8      804.68      768.93     37.91 o 
   4   4   8      553.32      519.49     22.62 o 
   5   4   8      767.26      771.59     31.26 o 
   6   4   8      174.52      176.93     12.64 o 
   7   4   8       39.46       11.97     43.90 o 
   8   4   8        1.72       11.97     13.30 o 
 -13   5   8      252.07      286.68     16.63 o 
 -12   5   8       27.59      -51.88     51.88 o 
 -11   5   8      486.50      543.44     20.62 o 
 -10   5   8       93.60      104.43     11.97 o 
  -9   5   8      117.36      109.75     11.31 o 
  -8   5   8       12.08       23.28     33.26 o 
  -7   5   8      980.40      916.59     35.25 o 
  -6   5   8      101.94       93.12      9.98 o 
  -5   5   8     3144.54     3033.80     69.18 o 
  -4   5   8      119.21      126.38      9.98 o 
  -3   5   8      738.37      770.92     31.93 o 
  -2   5   8        1.24        9.31     29.27 o 
  -1   5   8      430.93      470.27     21.95 o 
   0   5   8      183.10      205.75     15.96 o 
   1   5   8     2572.10     2608.76     68.51 o 
   2   5   8      140.28      129.71     10.64 o 
   3   5   8      347.17      381.80     14.63 o 
   4   5   8        1.24      -35.92     35.92 o 
   5   5   8        9.29       49.22     35.25 o 
   6   5   8       70.34       66.52     42.57 o 
   7   5   8      393.58      415.73     17.29 o 
   8   5   8        7.46       48.56     46.56 o 
 -12   6   8        6.89       -4.66     45.90 o 
 -11   6   8        1.31       39.91     43.90 o 
 -10   6   8      380.79      424.37     16.63 o 
  -9   6   8       42.37       33.26     41.91 o 
  -8   6   8     1906.71     1709.46     70.51 o 
  -7   6   8      224.27      186.24     11.97 o 
  -6   6   8      684.59      713.72     26.61 o 
  -5   6   8       95.19      109.75      9.31 o 
  -4   6   8      553.58      534.12     23.28 o 
  -3   6   8       97.52      100.44      9.98 o 
  -2   6   8     3514.77     3780.11     79.15 o 
  -1   6   8      257.96      258.08     12.64 o 
   0   6   8     1177.02     1305.63     68.84 o 
   1   6   8        5.79      -13.97     34.59 o 
   2   6   8      196.03      204.20     11.31 o 
   3   6   8       14.16       20.62     34.59 o 
   4   6   8      836.88      907.94     37.25 o 
   5   6   8        3.40      -15.30     43.24 o 
   6   6   8      345.50      311.96     14.63 o 
   7   6   8        0.85      -48.56     48.56 o 
 -11   7   8      316.25      334.58     17.29 o 
 -10   7   8      208.07      236.13     14.63 o 
  -9   7   8      173.32      168.29     13.30 o 
  -8   7   8       20.32      -33.26     39.91 o 
  -7   7   8      246.28      232.81     11.97 o 
  -6   7   8     1152.99     1081.55     40.57 o 
  -5   7   8     1396.85     1398.17     57.87 o 
  -4   7   8      966.50      897.30     41.91 o 
  -3   7   8      558.60      559.40     21.29 o 
  -2   7   8       23.20       49.22     33.26 o 
  -1   7   8       74.90       57.20     36.58 o 
   0   7   8      700.30      774.13     22.20 o 
   1   7   8      673.35      672.48     29.93 o 
   2   7   8      777.57      749.64     33.26 o 
   3   7   8      218.82       64.52     44.57 o 
   4   7   8       42.21       29.93     41.24 o 
   5   7   8       18.35      -43.24     43.90 o 
   6   7   8      102.98      127.05     14.63 o 
 -11   8   8        7.43       -9.98     47.89 o 
 -10   8   8        1.79      -42.57     50.55 o 
  -9   8   8      690.72      745.64     28.60 o 
  -8   8   8      167.12      163.63     13.97 o 
  -7   8   8      456.14      457.63     15.96 o 
  -6   8   8        6.35        2.00     37.91 o 
  -5   8   8        0.37        6.65     35.25 o 
  -4   8   8       14.31       34.59     37.91 o 
  -3   8   8     1703.53     1822.54     65.19 o 
  -2   8   8        6.83       26.61     39.91 o 
  -1   8   8      914.16     1039.65     41.24 o 
   0   8   8      167.06      197.22      8.94 o 
   1   8   8       39.60       32.59     11.31 o 
   2   8   8       59.22       64.52     43.24 o 
   3   8   8      445.75      441.67     19.29 o 
   4   8   8       24.95        2.00     49.22 o 
   5   8   8      377.60      352.53     16.63 o 
   6   8   8        6.37      -19.29     50.55 o 
 -10   9   8      210.76      183.58     16.63 o 
  -9   9   8        0.01      -13.30     45.90 o 
  -8   9   8       23.25       70.51     43.90 o 
  -7   9   8       29.04       65.19     45.23 o 
  -6   9   8      787.12      727.69     34.59 o 
  -5   9   8      121.82       93.12     13.30 o 
  -4   9   8     1291.92     1213.25     51.88 o 
  -3   9   8       79.09       67.18     43.90 o 
  -2   9   8       13.50       21.29     41.91 o 
  -1   9   8       67.08       68.51     44.57 o 
   0   9   8      679.05      762.20     75.50 o 
   1   9   8       58.16      -24.61     48.56 o 
   2   9   8      661.85      572.04     24.61 o 
   3   9   8       81.32       30.60     51.22 o 
   4   9   8       37.00      -49.22     53.21 o 
   5   9   8        1.99       11.97     50.55 o 
  -8  10   8      354.59      327.26     17.96 o 
  -6  10   8       52.07       41.91     13.97 o 
  -5  10   8       18.94       12.64     45.90 o 
  -4  10   8      167.21      165.62     14.63 o 
  -3  10   8      330.48      376.48     17.29 o 
  -2  10   8      557.93      562.06     26.61 o 
  -1  10   8      310.47      313.96     17.96 o 
   0  10   8      279.85      264.02     15.63 o 
   1  10   8        5.29       77.16     43.24 o 
   2  10   8       36.31       59.86     49.22 o 
   3  10   8       53.06      -37.25     57.87 o 
  -6  11   8        0.02      -56.54     56.54 o 
  -5  11   8      609.49      576.69     23.28 o 
  -4  11   8       56.80       59.20     52.55 o 
  -3  11   8      107.61       83.15     53.21 o 
  -2  11   8        0.48        2.00     49.22 o 
  -1  11   8      105.09       98.44     53.21 o 
   0  11   8        1.00      -14.75     37.34 o 
   1  11   8      565.76      569.38     27.27 o 
 -11   0   9      129.12      114.41     11.31 o 
  -9   0   9     2395.10     2131.17     64.52 o 
  -7   0   9     2158.55     1920.32     57.20 o 
  -5   0   9      403.96      339.23     11.97 o 
  -3   0   9     3140.41     3132.90     63.19 o 
  -1   0   9     3169.67     3041.11     63.19 o 
   1   0   9      141.60      132.37      9.31 o 
   3   0   9     2135.56     1915.66     61.86 o 
   7   0   9       34.98       11.97     41.24 o 
 -12   1   9      374.86      429.69     21.29 o 
 -11   1   9      405.34      415.73     17.29 o 
 -10   1   9      464.69      403.75     17.29 o 
  -9   1   9       88.41       50.55     33.92 o 
  -8   1   9        2.60       33.26     29.93 o 
  -7   1   9      297.26      260.74     11.31 o 
  -6   1   9     2965.46     2729.82     63.86 o 
  -5   1   9     1198.56     1095.52     43.90 o 
  -4   1   9     1399.65     1301.05     45.90 o 
  -3   1   9      410.74      422.38     15.30 o 
  -2   1   9        3.10       21.29     26.61 o 
  -1   1   9      822.84      840.76     35.25 o 
   0   1   9     2324.28     2227.92     41.15 o 
   1   1   9      572.36      533.46     23.95 o 
   2   1   9     1159.77      975.12     41.91 o 
   3   1   9      356.99      330.58     13.30 o 
   4   1   9       16.51      -35.25     35.25 o 
   5   1   9       56.29       33.92     37.25 o 
   6   1   9      190.02      190.24     13.30 o 
   7   1   9       76.13       89.13     12.64 o 
   8   1   9      149.34       85.14     52.55 o 
 -13   2   9       23.28        4.66     47.89 o 
 -12   2   9        6.72       -3.99     41.91 o 
 -11   2   9       53.73       42.57     39.24 o 
 -10   2   9      487.37      463.62     19.29 o 
  -9   2   9      229.35      218.84     11.31 o 
  -8   2   9     1618.19     1505.26     55.21 o 
  -7   2   9      318.04      292.67     12.64 o 
  -6   2   9      431.36      405.75     15.96 o 
  -5   2   9      245.16      220.17      9.31 o 
  -4   2   9     1298.76     1223.23     44.57 o 
  -3   2   9      656.84      635.89     25.28 o 
  -2   2   9     5265.17     5262.08     82.48 o 
  -1   2   9     1068.39     1110.82     43.24 o 
   0   2   9      184.27      188.32      6.58 o 
   1   2   9      162.68      152.32      9.31 o 
   2   2   9      376.78      385.79     13.30 o 
   3   2   9      228.27      187.58     11.31 o 
   4   2   9      991.22      933.22     41.91 o 
   5   2   9      255.71      256.09     13.30 o 
   6   2   9      276.89      218.84     13.30 o 
   7   2   9       12.24       43.24     41.91 o 
   8   2   9       13.87       23.95     44.57 o 
 -13   3   9      302.85      329.92     15.96 o 
 -12   3   9        2.21      -43.90     45.23 o 
 -11   3   9     1038.83     1129.44     43.90 o 
 -10   3   9       38.60       14.63     37.91 o 
  -9   3   9      139.75      150.99     10.64 o 
  -8   3   9        0.80       13.30     29.93 o 
  -7   3   9     1823.63     1681.53     55.21 o 
  -6   3   9      426.45      397.10     19.29 o 
  -5   3   9     3813.15     3662.37     71.84 o 
  -4   3   9       60.63       47.89     31.26 o 
  -3   3   9     1124.59     1205.27     45.90 o 
  -2   3   9       63.51       74.50      8.65 o 
  -1   3   9      478.19      491.55     20.62 o 
   0   3   9       44.17       45.54     16.96 o 
   1   3   9     2742.50     2693.90     66.52 o 
   2   3   9       23.90       43.90     31.26 o 
   3   3   9      710.72      685.78     31.26 o 
   4   3   9        4.45      -31.93     36.58 o 
   5   3   9       68.68       79.82     11.97 o 
   6   3   9        4.13      -41.91     41.91 o 
   7   3   9      260.30      276.04     14.63 o 
 -13   4   9       32.55       -1.33     14.63 o 
 -12   4   9       84.18       81.15     13.30 o 
 -11   4   9       83.16       96.45     11.97 o 
 -10   4   9      430.10      423.04     21.29 o 
  -9   4   9      547.63      591.33     20.62 o 
  -8   4   9      832.72      806.17     31.93 o 
  -7   4   9      305.05      271.39     15.96 o 
  -6   4   9      454.27      423.71     17.96 o 
  -5   4   9      194.14      180.92     10.64 o 
  -4   4   9      908.87      930.56     41.24 o 
  -3   4   9      590.28      615.94     29.27 o 
  -2   4   9     1466.11     1557.14     54.54 o 
  -1   4   9     1163.90     1237.20     49.22 o 
   0   4   9      405.25      406.92     11.93 o 
   1   4   9        0.14      -27.27     33.26 o 
   2   4   9      191.55      198.22     11.31 o 
   3   4   9      295.92      297.99     13.30 o 
   4   4   9      916.81      907.94     40.57 o 
   5   4   9      231.75      219.50     13.30 o 
   6   4   9       56.94       47.89     43.90 o 
   7   4   9        4.60      -31.93     47.23 o 
 -12   5   9      496.79      593.32     26.61 o 
 -11   5   9       92.76       73.17     13.97 o 
 -10   5   9      226.69      250.77     13.30 o 
  -9   5   9        4.53      -15.30     37.91 o 
  -8   5   9      125.06      106.43     10.64 o 
  -7   5   9      102.85      120.39     10.64 o 
  -6   5   9     2072.87     1974.20     63.86 o 
  -5   5   9      545.19      508.85     19.29 o 
  -4   5   9     3206.69     3311.17     75.16 o 
  -3   5   9       96.07      120.39      9.98 o 
  -2   5   9       54.75       13.97     30.60 o 
  -1   5   9      172.74      197.55     10.64 o 
   0   5   9     1581.17     1670.79     80.82 o 
   1   5   9      151.88      150.99     11.31 o 
   2   5   9     1061.18     1042.97     42.57 o 
   3   5   9       96.94       73.17     39.24 o 
   4   5   9       25.32       62.53     39.24 o 
   5   5   9       14.32      -17.29     38.58 o 
   6   5   9      151.16       72.50     48.56 o 
   7   5   9       16.10      -13.97     50.55 o 
 -12   6   9        0.80      -28.60     50.55 o 
 -11   6   9       84.08       83.15     13.97 o 
 -10   6   9       50.38       27.94     45.23 o 
  -9   6   9      956.14     1007.72     42.57 o 
  -8   6   9      115.60       79.82     11.97 o 
  -7   6   9      965.55      914.60     39.91 o 
  -6   6   9      166.32      194.89     11.31 o 
  -5   6   9       55.61       50.55      9.98 o 
  -3   6   9     1874.00     1837.84     60.53 o 
  -2   6   9       83.49       59.20     10.64 o 
  -1   6   9     1680.42     1830.52     63.86 o 
   0   6   9      132.69      125.43      8.00 o 
   1   6   9        0.08      -25.94     36.58 o 
   2   6   9        0.07      -40.57     40.57 o 
   3   6   9      483.96      546.76     23.28 o 
   4   6   9       25.63       -3.99     45.90 o 
   5   6   9      407.34      406.41     20.62 o 
   6   6   9        5.77        2.00     48.56 o 
 -11   7   9      161.48       94.45     53.21 o 
 -10   7   9      240.50      274.71     15.30 o 
  -9   7   9       29.33       -9.98     43.90 o 
  -8   7   9        2.53       27.27     38.58 o 
  -7   7   9      487.10      482.24     22.62 o 
  -6   7   9     1168.90     1103.50     52.55 o 
  -5   7   9      571.94      548.76     23.95 o 
  -4   7   9      474.54      479.58     21.29 o 
  -3   7   9       68.47       75.83     11.31 o 
  -2   7   9      185.07      186.91     11.97 o 
  -1   7   9      102.17      132.37     11.31 o 
   0   7   9      576.87      585.91     22.95 o 
   1   7   9      683.25      629.24     33.26 o 
   2   7   9      375.15      365.17     14.63 o 
   3   7   9      120.47      129.71     13.30 o 
   4   7   9       11.20       15.96     42.57 o 
   5   7   9       35.15       38.58     13.97 o 
   6   7   9       72.60       19.29     52.55 o 
 -10   8   9      251.04      260.08     15.96 o 
  -9   8   9       12.95       71.17     49.89 o 
  -8   8   9      908.72      971.13     40.57 o 
  -7   8   9      109.13       42.57     45.23 o 
  -6   8   9       53.95       73.17     39.91 o 
  -5   8   9       23.18       27.94     38.58 o 
  -4   8   9      464.90      463.62     19.95 o 
  -3   8   9       53.22       72.50     39.91 o 
  -2   8   9     1765.80     1789.95     71.84 o 
  -1   8   9       45.11       53.88     45.90 o 
   0   8   9      306.50      327.88     11.64 o 
   1   8   9        2.28       49.89     39.91 o 
   2   8   9      131.79      130.37     13.30 o 
   3   8   9       45.72       -7.98     49.22 o 
   4   8   9      429.13      430.36     21.29 o 
   5   8   9        6.30       40.57     47.23 o 
  -9   9   9        3.99        2.66     46.56 o 
  -8   9   9        6.46      -47.89     47.89 o 
  -7   9   9      182.64       92.46     50.55 o 
  -6   9   9       60.69      -13.97     49.22 o 
  -5   9   9     1072.39      945.19     42.57 o 
  -4   9   9       87.55       65.85     49.22 o 
  -3   9   9      214.93      197.55     13.97 o 
  -2   9   9        3.99        7.32     41.24 o 
  -1   9   9      344.88      351.20     15.30 o 
   0   9   9      109.76      119.27     14.97 o 
   1   9   9      466.56      507.52     28.60 o 
   2   9   9       26.45       76.49     43.90 o 
   3   9   9      154.57      162.96     15.30 o 
   4   9   9       11.78      -21.95     51.88 o 
  -8  10   9      142.30      158.97     15.96 o 
  -7  10   9      159.52      138.35     15.96 o 
  -6  10   9      111.66        0.00     51.22 o 
  -5  10   9        4.60      -51.88     51.88 o 
  -4  10   9       94.30      125.05     14.63 o 
  -3  10   9      399.27      390.45     17.29 o 
  -2  10   9      371.66      396.44     17.29 o 
  -1  10   9      188.65      206.20     15.96 o 
   0  10   9       87.24       80.77     34.59 o 
   1  10   9       14.70       63.86     51.88 o 
   2  10   9       13.87       63.86     51.88 o 
  -5  11   9        5.22       26.61     53.88 o 
  -4  11   9      255.02      234.14     16.63 o 
  -3  11   9       13.66      -23.28     53.88 o 
  -2  11   9        5.97      -21.29     52.55 o 
  -1  11   9        1.07       26.61     53.21 o 
   0  11   9      313.02      339.03     12.93 o 
 -12   0  10        0.57      -26.61     42.57 o 
 -10   0  10      281.82      268.72     11.31 o 
  -8   0  10     2902.80     2550.89     69.18 o 
  -6   0  10      168.33      180.26      9.31 o 
  -4   0  10     1160.34     1095.52     44.57 o 
  -2   0  10     2330.40     2157.78     59.20 o 
   0   0  10      155.22      147.01      6.58 o 
   2   0  10      624.43      621.92     25.28 o 
   4   0  10      699.06      630.57     27.27 o 
   6   0  10      117.44       54.54     43.90 o 
 -13   1  10      297.49      336.57     15.96 o 
 -12   1  10      102.67       90.46     49.89 o 
 -11   1  10      546.79      572.04     24.61 o 
 -10   1  10      115.94      123.72     10.64 o 
  -9   1  10       39.31       19.29     33.92 o 
  -8   1  10      186.12      155.65      9.98 o 
  -7   1  10     1190.09     1111.48     41.24 o 
  -5   1  10     2411.01     2203.68     59.86 o 
  -4   1  10      615.88      643.88     23.95 o 
  -3   1  10      241.30      237.46      9.98 o 
  -2   1  10       27.64       27.27     26.61 o 
  -1   1  10      379.45      389.78     15.30 o 
   0   1  10     1287.40     1214.16     42.24 o 
   1   1  10     2030.47     1873.09     62.53 o 
   2   1  10       89.94       91.13      9.98 o 
   3   1  10      302.21      271.39     14.63 o 
   4   1  10       25.49       58.53     37.91 o 
   5   1  10       67.03       45.23     43.24 o 
   6   1  10       77.18       34.59     43.24 o 
   7   1  10      154.16      168.95     15.30 o 
 -13   2  10       83.87       50.55     48.56 o 
 -12   2  10        0.99       53.88     39.24 o 
 -11   2  10      223.65      230.15     13.30 o 
 -10   2  10      127.64      118.40     11.97 o 
  -9   2  10     1333.80     1313.03     50.55 o 
  -8   2  10       91.72       67.18      9.98 o 
  -7   2  10      391.07      366.50     15.96 o 
  -6   2  10       64.08       49.22     29.93 o 
  -5   2  10       64.11       21.29     31.26 o 
  -4   2  10      326.85      294.67     12.64 o 
  -3   2  10     2534.69     2457.10     63.19 o 
  -2   2  10      202.28      202.21      9.98 o 
  -1   2  10     1241.59     1290.41     51.22 o 
   0   2  10       12.06       14.42     20.68 o 
   1   2  10        0.59       31.93     29.93 o 
   2   2  10      249.87      230.15     11.31 o 
   3   2  10      818.66      766.93     29.27 o 
   4   2  10      108.85      112.41     11.97 o 
   5   2  10      367.68      357.19     14.63 o 
   6   2  10       19.51        0.00     43.90 o 
   7   2  10        3.17       12.64     13.30 o 
 -13   3  10        0.43      -25.94     47.89 o 
 -12   3  10      612.94      730.35     32.59 o 
 -11   3  10       13.19      -44.57     44.57 o 
 -10   3  10      441.67      444.33     16.63 o 
  -9   3  10       12.84       -5.99     31.93 o 
  -8   3  10      118.52      119.06      9.98 o 
  -7   3  10        1.07       15.96     30.60 o 
  -6   3  10     2321.32     2180.40     63.86 o 
  -5   3  10       55.97       11.31     33.92 o 
  -4   3  10     2641.30     2541.58     65.85 o 
  -3   3  10       28.50      -11.97     30.60 o 
  -2   3  10      264.36      268.06     13.30 o 
  -1   3  10       22.02       -2.66     31.26 o 
   0   3  10     1179.98     1256.85     38.91 o 
   1   3  10       18.09       13.97     34.59 o 
   2   3  10     1189.66     1176.00     48.56 o 
   3   3  10       20.04      -11.31     37.25 o 
   4   3  10        0.25      -41.24     41.24 o 
   5   3  10       20.66       42.57     39.91 o 
   6   3  10      157.14      152.99     13.97 o 
   7   3  10        0.35       -7.32     47.89 o 
 -13   4  10       44.51       33.92     49.22 o 
 -12   4  10        0.99       -4.66     44.57 o 
 -11   4  10       32.93       34.59     41.91 o 
 -10   4  10      332.38      365.84     15.30 o 
  -9   4  10      957.65     1001.73     41.24 o 
  -8   4  10      480.84      482.24     20.62 o 
  -7   4  10      565.79      529.47     19.29 o 
  -6   4  10       94.31       37.91     33.26 o 
  -5   4  10       87.17       88.47      9.98 o 
  -4   4  10     1096.98     1103.50     44.57 o 
  -3   4  10     1224.76     1252.50     51.88 o 
  -2   4  10     1156.05     1113.48     45.23 o 
  -1   4  10      757.75      808.17     31.26 o 
   0   4  10      183.36      182.60      7.53 o 
   1   4  10        1.31        8.65     33.92 o 
   2   4  10      150.38      165.62     11.31 o 
   3   4  10      424.23      434.35     21.95 o 
   4   4  10      218.18      228.15     13.30 o 
   5   4  10      256.55      254.09     14.63 o 
   6   4  10       58.03       27.27     46.56 o 
 -12   5  10       20.04       23.28     49.89 o 
 -11   5  10      222.55      230.15     14.63 o 
 -10   5  10       65.26       -2.00     42.57 o 
  -9   5  10        0.98       19.29     39.91 o 
  -8   5  10       39.03      -35.25     39.91 o 
  -7   5  10     1337.75     1273.78     53.88 o 
  -6   5  10       91.01      101.10     11.31 o 
  -5   5  10     1104.50     1180.66     48.56 o 
  -4   5  10      113.37      119.73     10.64 o 
  -3   5  10      346.11      393.77     17.29 o 
  -2   5  10        1.78      -16.63     31.93 o 
  -1   5  10      741.81      788.88     35.25 o 
   0   5  10      107.92      108.81     17.96 o 
   1   5  10     1333.63     1263.80     52.55 o 
   2   5  10      107.04       90.46     12.64 o 
   3   5  10      131.56      116.40     12.64 o 
   4   5  10        0.02      -39.24     39.24 o 
   5   5  10       21.23      -48.56     48.56 o 
   6   5  10       31.79      -16.63     50.55 o 
 -12   6  10        0.75      -49.89     49.89 o 
 -11   6  10        1.51       -9.31     45.90 o 
 -10   6  10      380.20      399.76     16.63 o 
  -9   6  10       42.93      -43.90     43.90 o 
  -8   6  10     1104.83     1076.89     45.90 o 
  -7   6  10       46.54       30.60     39.91 o 
  -6   6  10       88.69       61.19     39.91 o 
  -5   6  10       45.41       70.51     10.64 o 
  -4   6  10      690.51      705.73     32.59 o 
  -3   6  10        1.03       41.24     36.58 o 
  -2   6  10     2013.39     1995.48     69.18 o 
  -1   6  10      122.61      114.41     11.97 o 
   0   6  10      218.62      194.72     10.64 o 
   1   6  10        0.66       21.95     36.58 o 
   2   6  10      226.22      230.81     13.30 o 
   3   6  10       11.62        2.00     39.91 o 
   4   6  10      376.99      354.53     17.29 o 
   5   6  10       22.08       78.49     47.23 o 
 -11   7  10      177.58       92.46     57.20 o 
 -10   7  10       78.55       55.21     49.89 o 
  -9   7  10       10.92       -3.99     44.57 o 
  -8   7  10       82.11      105.10     12.64 o 
  -7   7  10      258.66      272.05     15.30 o 
  -6   7  10      810.40      720.37     26.61 o 
  -5   7  10      997.17      930.56     48.56 o 
  -4   7  10      367.69      373.82     13.30 o 
  -3   7  10       48.55       22.62     39.24 o 
  -2   7  10       49.17       17.96     39.24 o 
  -1   7  10      132.07      135.03     12.64 o 
   0   7  10      410.01      408.49     29.93 o 
   1   7  10      462.53      485.57     20.62 o 
   2   7  10      325.66      282.69     14.63 o 
   3   7  10       79.60       62.53     13.30 o 
   4   7  10        0.25       33.92     47.89 o 
   5   7  10       16.72      -19.29     47.89 o 
 -10   8  10        0.69       42.57     45.23 o 
  -9   8  10      490.16      516.83     17.29 o 
  -8   8  10       80.69       59.20     50.55 o 
  -7   8  10      202.65      167.62     14.63 o 
  -6   8  10        0.05      -17.29     43.24 o 
  -5   8  10       65.82       81.15     43.90 o 
  -4   8  10       21.82       21.95     12.64 o 
  -3   8  10     1067.41     1138.75     47.89 o 
  -2   8  10       10.33       -2.00     43.90 o 
  -1   8  10      373.55      384.46     16.63 o 
   0   8  10       56.40       42.78     33.14 o 
   1   8  10        0.19      -15.96     41.91 o 
   2   8  10       20.62       16.63     43.90 o 
   3   8  10      374.35      395.11     18.62 o 
   4   8  10       20.03       29.27     52.55 o 
  -9   9  10        2.18      -49.89     49.89 o 
  -8   9  10      102.27       45.90     53.21 o 
  -7   9  10        5.09      -52.55     52.55 o 
  -6   9  10      589.14      671.81     19.95 o 
  -5   9  10       64.37       43.90     45.90 o 
  -4   9  10      522.62      482.91     25.28 o 
  -3   9  10        6.72       20.62     44.57 o 
  -2   9  10       11.31      -43.90     43.90 o 
  -1   9  10       20.68        8.65     48.56 o 
   0   9  10      574.67      566.97     15.50 o 
   1   9  10       24.42       40.57     49.89 o 
   2   9  10      254.71      268.72     17.29 o 
  -7  10  10       91.21       47.89     57.20 o 
  -6  10  10        5.81       23.28     47.23 o 
  -5  10  10        0.17      -13.97     49.89 o 
  -4  10  10      147.90      131.04     15.96 o 
  -3  10  10      231.44      238.79     16.63 o 
  -2  10  10      299.33      282.69     17.96 o 
  -1  10  10      131.85      160.97     15.96 o 
   0  10  10       42.34       47.87     37.37 o 
   1  10  10       10.27      -33.92     50.55 o 
 -13   0  11       50.23        2.00     51.22 o 
 -11   0  11      189.50      180.26     12.64 o 
  -9   0  11     1370.92     1297.06     51.88 o 
  -7   0  11     1124.88      949.85     41.24 o 
  -5   0  11      211.62      180.26      9.98 o 
  -3   0  11     1532.29     1492.62     52.55 o 
  -1   0  11      919.80      862.05     36.58 o 
   1   0  11        3.40       -7.32     35.25 o 
   5   0  11      172.34      141.68     13.30 o 
 -13   1  11       69.68       86.47     14.63 o 
 -12   1  11      348.39      401.76     15.30 o 
 -11   1  11      123.24      115.07     11.97 o 
 -10   1  11      221.09      215.51     12.64 o 
  -9   1  11       46.05       21.95     32.59 o 
  -8   1  11      172.64      141.01     10.64 o 
  -7   1  11      248.36      236.80     10.64 o 
  -6   1  11     1787.07     1712.79     57.87 o 
  -5   1  11      781.05      711.06     26.61 o 
  -4   1  11      638.70      639.22     23.95 o 
  -3   1  11        1.35      -28.60     28.60 o 
  -2   1  11       84.44       59.86     32.59 o 
  -1   1  11      234.98      222.16     10.64 o 
   0   1  11     1093.17      988.27     29.63 o 
   1   1  11      514.32      464.95     20.62 o 
   2   1  11      338.06      319.28     12.64 o 
   3   1  11       44.19       33.26     39.24 o 
   4   1  11        1.44      -17.29     41.24 o 
   5   1  11       28.13       57.20     39.91 o 
   6   1  11      118.41      143.67     14.63 o 
 -13   2  11        3.31      -16.63     48.56 o 
 -12   2  11        1.50       53.88     42.57 o 
 -11   2  11       72.26       64.52     12.64 o 
 -10   2  11      686.72      666.49     25.94 o 
  -9   2  11      242.59      236.80     11.97 o 
  -8   2  11      865.92      844.75     39.24 o 
  -7   2  11      176.44      186.91     10.64 o 
  -6   2  11       32.32       18.62     30.60 o 
  -5   2  11       60.58       15.30     31.93 o 
  -4   2  11      960.77      861.38     35.92 o 
  -3   2  11      222.24      228.15     10.64 o 
  -2   2  11     1858.77     1995.48     61.86 o 
  -1   2  11      320.72      316.62     13.97 o 
   0   2  11       15.59       32.31     23.97 o 
   1   2  11       58.02       55.87     10.64 o 
   2   2  11      255.09      291.34     13.97 o 
   3   2  11       49.29       31.93     11.97 o 
   4   2  11      301.60      309.30     13.97 o 
   5   2  11       55.62        7.98     43.90 o 
   6   2  11       43.73       45.90     13.97 o 
 -13   3  11      222.53      251.43     15.96 o 
 -12   3  11        0.11      -47.89     47.89 o 
 -11   3  11      492.89      562.73     23.28 o 
 -10   3  11       19.29       27.27     37.91 o 
  -9   3  11        0.29      -21.95     37.25 o 
  -8   3  11       34.16       59.20     31.93 o 
  -7   3  11     1184.09     1023.68     47.89 o 
  -6   3  11       18.49       45.23     31.93 o 
  -5   3  11     1578.22     1498.61     59.20 o 
  -4   3  11       17.01       26.61     32.59 o 
  -3   3  11      243.53      228.15     10.64 o 
  -2   3  11       16.60      -13.30     33.92 o 
  -1   3  11      879.01      884.00     35.92 o 
   0   3  11       23.53        7.27     24.44 o 
   1   3  11     1099.81     1016.36     43.24 o 
   2   3  11        9.38      -20.62     39.91 o 
   3   3  11      213.27      166.29     12.64 o 
   4   3  11        3.44       43.24     37.25 o 
   5   3  11       93.77      119.73     13.30 o 
   6   3  11        3.14      -49.22     49.22 o 
 -12   4  11       11.61       66.52     41.24 o 
 -11   4  11       58.22       65.19     43.90 o 
 -10   4  11      375.20      398.43     14.63 o 
  -9   4  11      279.42      274.05     13.30 o 
  -8   4  11      581.18      572.70     25.28 o 
  -7   4  11       76.96       73.83     10.64 o 
  -6   4  11      100.04      109.75     10.64 o 
  -5   4  11      213.92      225.49     11.31 o 
  -4   4  11      649.32      705.73     25.94 o 
  -3   4  11      553.01      548.76     21.95 o 
  -2   4  11      574.86      665.83     26.61 o 
  -1   4  11      364.04      338.57     17.29 o 
   0   4  11       67.67       60.18     26.97 o 
   1   4  11       17.37       17.96     37.91 o 
   2   4  11      123.56      143.67     12.64 o 
   3   4  11      192.48      194.23     13.30 o 
   4   4  11      261.67      227.48     16.63 o 
   5   4  11      101.46       11.31     51.22 o 
 -12   5  11      376.75      444.99     17.96 o 
 -11   5  11       52.67       20.62     13.97 o 
 -10   5  11       32.99      -14.63     44.57 o 
  -9   5  11        3.67       42.57     39.91 o 
  -8   5  11      188.23      196.22     12.64 o 
  -7   5  11      104.20      114.41     11.31 o 
  -6   5  11     1544.58     1615.01     61.86 o 
  -5   5  11      253.31      240.12     11.97 o 
  -4   5  11      529.27      506.19     24.61 o 
  -3   5  11        4.91       25.28     35.25 o 
  -2   5  11      184.72      198.22     11.31 o 
  -1   5  11       97.96       61.19     41.91 o 
   0   5  11     1090.00     1075.63     32.43 o 
   1   5  11      103.85       95.12     12.64 o 
   2   5  11      418.91      367.83     15.30 o 
   3   5  11       28.67      -19.29     41.91 o 
   4   5  11        0.75      -12.64     12.64 o 
   5   5  11       11.75       28.60     47.23 o 
 -11   6  11      125.05       69.18     52.55 o 
 -10   6  11       31.95       -2.00     47.89 o 
  -9   6  11      525.98      584.01     23.28 o 
  -8   6  11       33.15       46.56     41.24 o 
  -7   6  11      286.00      296.66     13.30 o 
  -6   6  11        4.76      -11.97     39.24 o 
  -5   6  11      159.96      184.91     11.97 o 
  -4   6  11      137.16      129.04     11.31 o 
  -3   6  11     1006.72     1019.69     44.57 o 
  -2   6  11       27.15       49.22     37.91 o 
  -1   6  11      599.27      618.60     26.61 o 
   0   6  11       23.47       19.42     49.22 o 
   1   6  11       38.16       50.55     41.24 o 
   2   6  11       16.56       -3.99     42.57 o 
   3   6  11      283.06      278.70     15.30 o 
   4   6  11       14.55       20.62     47.23 o 
 -10   7  11      111.02      145.00     14.63 o 
  -9   7  11        0.82      -13.30     13.30 o 
  -8   7  11       61.28        7.98     47.23 o 
  -7   7  11      303.94      303.31     15.96 o 
  -6   7  11      521.06      527.47     21.29 o 
  -5   7  11      265.49      278.04     13.97 o 
  -4   7  11      175.30      208.86     13.30 o 
  -3   7  11        2.92      -26.61     39.91 o 
  -2   7  11        6.72      -41.24     41.24 o 
  -1   7  11      149.71      160.30     13.97 o 
   0   7  11      448.44      476.83     13.07 o 
   1   7  11      263.87      222.83     15.30 o 
   2   7  11      144.08      140.35     14.63 o 
   3   7  11       35.51       -6.65     53.21 o 
  -9   8  11        9.57       46.56     46.56 o 
  -8   8  11      439.11      441.00     17.29 o 
  -7   8  11       30.84       76.49     45.23 o 
  -6   8  11        0.93       18.62     43.90 o 
  -5   8  11       29.96       65.19     44.57 o 
  -4   8  11      450.83      509.51     16.63 o 
  -3   8  11       22.65       26.61     13.30 o 
  -2   8  11      781.19      820.14     37.91 o 
  -1   8  11       12.92      -47.89     47.89 o 
   0   8  11       27.96      -35.27     35.27 o 
   1   8  11        0.08      -37.91     45.90 o 
   2   8  11      111.67      143.01     15.30 o 
  -8   9  11       21.63       81.15     47.89 o 
  -7   9  11      179.08       97.11     54.54 o 
  -6   9  11       20.01      -40.57     48.56 o 
  -5   9  11      475.39      496.87     21.95 o 
  -4   9  11       45.25       43.90     49.22 o 
  -3   9  11       14.09      -41.91     48.56 o 
  -2   9  11        3.80        4.66     47.89 o 
  -1   9  11      247.64      284.02     16.63 o 
   0   9  11       33.39       45.27     14.67 o 
   1   9  11      290.78      294.00     17.29 o 
  -6  10  11       24.25       23.28     14.63 o 
  -5  10  11       28.95       31.26     47.23 o 
  -4  10  11       99.56       91.13     53.88 o 
  -3  10  11      217.12      218.84     17.29 o 
  -2  10  11      152.17      201.54     16.63 o 
  -1  10  11       74.16       51.88     57.87 o 
 -12   0  12       24.34       35.25     43.90 o 
 -10   0  12      566.44      635.89     23.95 o 
  -8   0  12     1316.60     1236.53     50.55 o 
  -6   0  12        7.18       46.56     29.93 o 
  -4   0  12      639.96      651.19     28.60 o 
  -2   0  12     1287.42     1275.78     48.56 o 
   0   0  12       46.01       40.32     24.87 o 
   2   0  12      187.65      209.53     12.64 o 
   4   0  12      228.39      215.51     13.97 o 
 -13   1  12      188.77      230.81     15.96 o 
 -12   1  12      126.50       77.82     53.21 o 
 -11   1  12      168.80      167.62     13.30 o 
 -10   1  12        7.79       61.19     34.59 o 
  -9   1  12        0.58       11.97     35.25 o 
  -8   1  12      232.58      208.86     11.97 o 
  -7   1  12      998.28      945.19     39.24 o 
  -6   1  12      216.52      202.21     11.31 o 
  -5   1  12     1039.84     1067.58     39.91 o 
  -4   1  12      269.86      242.12     11.31 o 
  -3   1  12       13.96      -22.62     31.93 o 
  -2   1  12      168.15      150.99     10.64 o 
  -1   1  12      417.01      435.68     19.29 o 
   0   1  12      354.77      332.70     13.64 o 
   1   1  12      695.52      651.86     26.61 o 
   2   1  12       49.10       30.60     37.25 o 
   3   1  12       34.81       29.27     39.91 o 
   4   1  12        0.05      -39.24     41.24 o 
   5   1  12       63.08       46.56     49.22 o 
 -12   2  12       11.92       -2.66     13.30 o 
 -11   2  12      196.53      186.91     13.97 o 
 -10   2  12      148.30      155.65     13.30 o 
  -9   2  12      681.60      675.14     25.94 o 
  -8   2  12      126.21      127.05     11.31 o 
  -7   2  12      237.30      235.47     11.31 o 
  -6   2  12       16.76      -35.25     35.25 o 
  -5   2  12      185.98      187.58     10.64 o 
  -4   2  12      279.11      276.71     13.30 o 
  -3   2  12     1415.47     1314.36     54.54 o 
  -2   2  12      139.56      137.02     11.31 o 
  -1   2  12      364.64      372.49     18.62 o 
   0   2  12       31.00       37.88     24.87 o 
   1   2  12       18.12      -15.30     39.91 o 
   2   2  12       65.03       45.90     40.57 o 
   3   2  12      306.45      306.64     13.97 o 
   4   2  12       15.75      -46.56     46.56 o 
   5   2  12       83.41       91.13     13.97 o 
 -12   3  12      401.15      470.27     19.29 o 
 -11   3  12        2.38       19.29     40.57 o 
 -10   3  12      109.09       51.88     45.90 o 
  -9   3  12       11.65       12.64     11.31 o 
  -8   3  12      303.96      310.63     12.64 o 
  -7   3  12        8.58       30.60     34.59 o 
  -6   3  12     1228.67     1133.43     47.89 o 
  -5   3  12        0.68      -19.29     34.59 o 
  -4   3  12      378.44      399.76     15.96 o 
  -3   3  12       19.34       42.57      9.98 o 
  -2   3  12      215.74      226.82     11.97 o 
  -1   3  12        0.07      -18.62     36.58 o 
   0   3  12      795.27      818.77     36.92 o 
   1   3  12       10.64       57.20     35.92 o 
   2   3  12      310.78      281.36     14.63 o 
   3   3  12        1.45      -21.95     43.90 o 
   4   3  12       17.66      -29.27     47.89 o 
   5   3  12        3.71       -4.66     47.89 o 
 -12   4  12       17.12      -16.63     44.57 o 
 -11   4  12       53.75       79.82     13.30 o 
 -10   4  12      217.59      199.55     14.63 o 
  -9   4  12      569.61      639.88     23.95 o 
  -8   4  12      140.71      123.72     11.97 o 
  -7   4  12      152.10      145.00     11.97 o 
  -6   4  12        4.25       28.60     31.93 o 
  -5   4  12       92.23       93.12     10.64 o 
  -4   4  12      465.38      393.11     19.29 o 
  -3   4  12      690.08      704.40     31.26 o 
  -2   4  12      329.09      314.62     17.29 o 
  -1   4  12      268.46      248.10     14.63 o 
   0   4  12       12.14      -12.89     27.51 o 
   1   4  12        7.53       -9.31     42.57 o 
   2   4  12      130.00       67.85     45.23 o 
   3   4  12      151.01      147.00     13.97 o 
   4   4  12       83.64       64.52     14.63 o 
 -11   5  12      124.98      144.34     14.63 o 
 -10   5  12       28.21       60.53     41.91 o 
  -9   5  12       10.19       -5.99     41.91 o 
  -8   5  12       40.46       50.55     41.24 o 
  -7   5  12      522.54      496.87     20.62 o 
  -6   5  12       96.93      113.74     11.97 o 
  -5   5  12      535.05      566.05     21.29 o 
  -4   5  12       48.14       67.85     37.25 o 
  -3   5  12        5.98       34.59     35.25 o 
  -2   5  12       47.38       59.86     11.97 o 
  -1   5  12      631.73      707.07     24.61 o 
   0   5  12       62.14       57.61     31.97 o 
   1   5  12      426.83      427.03     17.96 o 
   2   5  12       32.13      -46.56     48.56 o 
   3   5  12       25.30       25.94     13.30 o 
   4   5  12        0.89      -10.64     13.97 o 
 -11   6  12        0.38       53.21     45.23 o 
 -10   6  12      331.96      351.87     18.62 o 
  -9   6  12       24.59       27.94     45.23 o 
  -8   6  12      432.06      494.21     18.62 o 
  -7   6  12       10.37       22.62     41.91 o 
  -6   6  12        0.07       16.63     40.57 o 
  -5   6  12       28.74        2.00     39.24 o 
  -4   6  12      520.63      560.73     19.29 o 
  -3   6  12        6.44      -29.27     41.91 o 
  -2   6  12      669.85      700.41     30.60 o 
  -1   6  12       12.35      -33.92     43.24 o 
   0   6  12       19.36        9.74     12.14 o 
   1   6  12        6.45        2.00     43.24 o 
   2   6  12      163.51      164.29     14.63 o 
   3   6  12       10.57       21.29     50.55 o 
 -10   7  12       18.17      -49.22     49.22 o 
  -9   7  12        0.48       -9.31     45.90 o 
  -8   7  12      101.69       82.48     13.97 o 
  -7   7  12      171.22      211.52     14.63 o 
  -6   7  12      342.69      311.29     15.30 o 
  -5   7  12      227.11      266.06     14.63 o 
  -4   7  12       55.84       50.55     12.64 o 
  -3   7  12        1.20       23.28     39.24 o 
  -2   7  12       48.73       67.85     45.23 o 
  -1   7  12      119.22      162.30     14.63 o 
   0   7  12      190.97      167.49     11.05 o 
   1   7  12      248.62      250.10     16.63 o 
   2   7  12       78.57       61.19     51.88 o 
  -9   8  12      244.29      234.14     16.63 o 
  -8   8  12       57.71       37.25     52.55 o 
  -7   8  12       72.49       63.19     51.22 o 
  -6   8  12        0.38       46.56     41.91 o 
  -5   8  12      115.71       99.77     14.63 o 
  -4   8  12       20.42      -27.94     49.22 o 
  -3   8  12      505.45      562.06     21.95 o 
  -2   8  12        8.61        8.65     52.55 o 
  -1   8  12      109.62       96.45     15.30 o 
   0   8  12        6.18       39.43     32.69 o 
   1   8  12       16.67      -16.63     53.21 o 
  -7   9  12       12.94      -52.55     52.55 o 
  -6   9  12      286.53      306.64     17.29 o 
  -5   9  12       55.43       51.88     51.88 o 
  -4   9  12      146.00      140.35     15.96 o 
  -3   9  12        1.52       39.91     48.56 o 
  -2   9  12       68.91       93.79     15.96 o 
  -1   9  12        5.12      -56.54     56.54 o 
 -11   0  13      135.30      145.67     13.97 o 
  -9   0  13      681.80      714.38     25.94 o 
  -7   0  13      387.59      329.25     12.64 o 
  -5   0  13      716.78      643.21     27.27 o 
  -3   0  13      875.96      909.94     38.58 o 
  -1   0  13      375.00      337.24     15.30 o 
   1   0  13       14.27       -0.67     11.97 o 
   3   0  13      261.68      246.77     14.63 o 
 -12   1  13      192.49      213.52     15.30 o 
 -11   1  13       73.41       65.19     49.22 o 
 -10   1  13       11.99       42.57     38.58 o 
  -9   1  13       38.97       41.24     11.31 o 
  -8   1  13      253.64      268.72     12.64 o 
  -7   1  13      182.12      153.65     11.97 o 
  -6   1  13      786.94      768.26     31.93 o 
  -5   1  13      237.93      208.20     11.97 o 
  -4   1  13       91.39       47.23     39.91 o 
  -3   1  13        0.91      -26.61     33.92 o 
  -2   1  13      103.37      105.76     11.31 o 
  -1   1  13      209.79      220.17     12.64 o 
   0   1  13      476.11      493.82     14.02 o 
   1   1  13      116.77       86.47     12.64 o 
   2   1  13       85.74        0.00     43.24 o 
   3   1  13        0.53       -8.65     43.24 o 
   4   1  13       18.14       40.57     45.23 o 
 -13   2  13        0.04       27.94     47.23 o 
 -12   2  13       30.83        7.32     47.89 o 
 -11   2  13       73.52       95.78     13.97 o 
 -10   2  13      573.84      605.30     21.29 o 
  -9   2  13      122.01       31.93     43.90 o 
  -8   2  13      185.32      164.29     12.64 o 
  -7   2  13       12.19      -39.24     39.24 o 
  -6   2  13        6.03       -9.98     35.92 o 
  -5   2  13       48.04       59.20     34.59 o 
  -4   2  13      538.44      538.11     25.94 o 
  -3   2  13      317.45      277.37     13.30 o 
  -2   2  13      739.47      671.15     27.27 o 
  -1   2  13      113.14      108.42     11.97 o 
   0   2  13        0.87       18.06     44.57 o 
   1   2  13       13.03       61.19     39.24 o 
   2   2  13      135.87      143.01     13.30 o 
   3   2  13       22.13       60.53     41.91 o 
   4   2  13      116.26      119.73     14.63 o 
 -13   3  13      140.27      173.61     16.63 o 
 -12   3  13        1.24       16.63     43.90 o 
 -11   3  13      180.57      215.51     14.63 o 
 -10   3  13        1.22       71.84     38.58 o 
  -9   3  13        6.52       -7.32     40.57 o 
  -8   3  13        0.06      -18.62     36.58 o 
  -7   3  13      651.69      684.45     26.61 o 
  -6   3  13        3.89      -39.24     39.24 o 
  -5   3  13      636.81      637.89     27.27 o 
  -4   3  13        0.32       45.90     32.59 o 
  -3   3  13        3.54      -37.25     37.25 o 
  -2   3  13        0.23      -39.91     39.91 o 
  -1   3  13      476.41      511.51     21.95 o 
   0   3  13        2.76       24.43     28.38 o 
   1   3  13      298.91      280.03     13.97 o 
   2   3  13        5.18       35.25     41.91 o 
   3   3  13       17.09       -0.67     13.97 o 
 -12   4  13        4.82      -51.88     51.88 o 
 -11   4  13       46.00       38.58     49.22 o 
 -10   4  13      239.44      289.34     15.30 o 
  -9   4  13      171.29      151.66     14.63 o 
  -8   4  13      298.21      313.29     13.97 o 
  -7   4  13       40.42       49.22     11.97 o 
  -6   4  13        4.71      -40.57     40.57 o 
  -5   4  13      127.68      120.39     11.97 o 
  -4   4  13      457.20      516.16     21.95 o 
  -3   4  13      263.71      256.75     13.30 o 
  -2   4  13      242.92      280.70     13.30 o 
  -1   4  13       36.52       37.25     44.57 o 
   0   4  13       22.59        5.99     28.69 o 
   1   4  13       37.07       43.24     12.64 o 
   2   4  13       85.87      105.10     13.30 o 
   3   4  13       68.39       70.51     48.56 o 
 -12   5  13      214.43      247.44     17.29 o 
 -11   5  13       15.97       85.14     47.89 o 
 -10   5  13        5.78       24.61     43.90 o 
  -9   5  13       10.54      -45.90     45.90 o 
  -8   5  13      218.81      256.75     13.97 o 
  -7   5  13       40.74       25.28     42.57 o 
  -6   5  13      423.52      419.05     19.95 o 
  -5   5  13       52.70       51.88     44.57 o 
  -4   5  13      108.09      119.73     11.97 o 
  -3   5  13        0.32      -42.57     42.57 o 
  -2   5  13      119.49       67.85     46.56 o 
  -1   5  13       47.71       64.52     44.57 o 
   0   5  13      445.97      431.15     30.26 o 
   1   5  13       40.47       14.63     46.56 o 
   2   5  13       63.66       55.87     14.63 o 
 -11   6  13      104.32      132.37     15.30 o 
 -10   6  13        4.24       65.85     44.57 o 
  -9   6  13      299.25      294.00     16.63 o 
  -8   6  13        8.83       -6.65     47.89 o 
  -7   6  13       72.42       81.81     13.30 o 
  -6   6  13        2.76      -39.24     43.90 o 
  -5   6  13      123.06      133.03     13.97 o 
  -4   6  13       16.38       -2.00     45.23 o 
  -3   6  13      476.82      514.17     19.95 o 
  -2   6  13        0.43       -2.00     46.56 o 
  -1   6  13      124.89      122.39     13.97 o 
   0   6  13        5.06       29.21     38.58 o 
   1   6  13       50.18       -4.66     50.55 o 
   2   6  13       16.78      -53.21     53.21 o 
 -10   7  13       35.41        5.32     51.88 o 
  -9   7  13        0.31       28.60     48.56 o 
  -8   7  13       41.57       50.55     49.22 o 
  -7   7  13      192.85      210.86     15.30 o 
  -6   7  13      238.55      276.04     15.96 o 
  -5   7  13      150.23      148.33     14.63 o 
  -4   7  13       20.50       21.29     46.56 o 
  -3   7  13        5.55       45.90     44.57 o 
  -2   7  13       43.61       57.87     47.89 o 
  -1   7  13       78.61       80.48     15.30 o 
   0   7  13      128.75      145.08     23.95 o 
   1   7  13       90.31      100.44     15.30 o 
  -9   8  13        5.70       -2.66     53.21 o 
  -8   8  13      130.75      116.40     15.96 o 
  -7   8  13       13.31       28.60     49.22 o 
  -6   8  13       12.73       39.91     49.89 o 
  -5   8  13       14.27      -32.59     52.55 o 
  -4   8  13      252.11      271.39     16.63 o 
  -3   8  13        1.96       18.62     51.88 o 
  -2   8  13      241.04      266.06     16.63 o 
  -1   8  13        8.50       33.92     50.55 o 
   0   8  13        0.03      -53.21     55.87 o 
  -8   9  13       24.67       26.61     53.21 o 
  -7   9  13      118.59      122.39     16.63 o 
  -6   9  13       10.08       58.53     53.21 o 
  -5   9  13      160.08      166.29     16.63 o 
  -4   9  13       17.38       80.48     51.22 o 
  -3   9  13        1.04      -53.21     53.88 o 
  -2   9  13        5.39       92.46     51.22 o 
  -1   9  13      142.61      132.37     17.96 o 
 -12   0  14       72.37       79.15     47.23 o 
 -10   0  14      270.39      309.96     14.63 o 
  -8   0  14      231.63      248.10     13.30 o 
  -6   0  14       49.05       41.24     41.24 o 
  -4   0  14      699.64      705.73     28.60 o 
  -2   0  14      373.06      354.53     14.63 o 
   0   0  14        5.39       26.04     34.92 o 
   2   0  14      152.08      147.67     14.63 o 
 -13   1  14       95.51      141.01     15.96 o 
 -12   1  14       57.97       59.86     14.63 o 
 -11   1  14       53.66       68.51     13.30 o 
 -10   1  14        0.16       59.86     37.91 o 
  -9   1  14       14.39        2.00     39.91 o 
  -8   1  14      132.44      117.07     12.64 o 
  -7   1  14      486.63      472.93     18.62 o 
  -6   1  14       77.32       78.49     11.97 o 
  -5   1  14      286.81      303.31     13.30 o 
  -4   1  14       49.93       37.25     11.31 o 
  -3   1  14       31.09       17.96     11.31 o 
  -2   1  14       48.65       32.59     41.24 o 
  -1   1  14      228.12      231.48     13.97 o 
   0   1  14      136.40       71.44     32.44 o 
   1   1  14      154.09      139.68     13.30 o 
   2   1  14        8.05       31.93     46.56 o 
   3   1  14        0.23      -33.92     46.56 o 
 -12   2  14       10.85        1.33     13.97 o 
 -11   2  14      133.97      152.32     14.63 o 
 -10   2  14       81.40       69.18     48.56 o 
  -9   2  14      379.99      362.51     17.29 o 
  -8   2  14       32.05       42.57     37.25 o 
  -7   2  14       15.34       -2.00     37.25 o 
  -6   2  14       35.75       67.18     39.91 o 
  -5   2  14      227.58      237.46     12.64 o 
  -4   2  14      116.46      124.38     12.64 o 
  -3   2  14      592.06      619.26     23.95 o 
  -2   2  14      127.32      137.69     12.64 o 
  -1   2  14       64.30       70.51     45.23 o 
   0   2  14        0.56       -4.70     27.91 o 
   1   2  14       54.00       63.19     43.24 o 
   2   2  14       43.15       46.56     13.97 o 
 -12   3  14      174.70      208.20     15.96 o 
 -11   3  14        5.76       18.62     47.89 o 
 -10   3  14        6.06        6.65     45.90 o 
  -9   3  14        1.81       27.27     40.57 o 
  -8   3  14      228.23      251.43     13.97 o 
  -7   3  14        6.64      -22.62     40.57 o 
  -6   3  14      422.17      430.36     15.96 o 
  -5   3  14       13.99       51.88     40.57 o 
  -4   3  14       74.52       60.53     41.24 o 
  -3   3  14       10.90      -23.95     43.24 o 
  -2   3  14      148.52      184.25     13.30 o 
  -1   3  14        0.81        0.67     11.97 o 
   0   3  14      266.12      259.84     29.60 o 
   1   3  14        0.84        6.65     39.24 o 
   2   3  14       50.60       32.59     14.63 o 
 -12   4  14       23.47       23.28     49.22 o 
 -11   4  14       63.30       77.82     15.30 o 
 -10   4  14      124.64      135.03     14.63 o 
  -9   4  14      177.70      186.91     14.63 o 
  -8   4  14       49.45       48.56     45.23 o 
  -7   4  14       36.44       26.61     43.24 o 
  -6   4  14        9.42       32.59     40.57 o 
  -5   4  14      165.64      202.87     13.30 o 
  -4   4  14      111.62      115.74     13.30 o 
  -3   4  14      340.84      334.58     15.30 o 
  -2   4  14       97.10      113.74     13.30 o 
  -1   4  14       31.34       21.95     13.30 o 
   0   4  14        0.29       -7.84     32.48 o 
   1   4  14       13.03       21.29     13.97 o 
   2   4  14       62.06       45.90     49.89 o 
 -11   5  14       62.86       85.14     15.30 o 
 -10   5  14        4.70       -9.31     45.90 o 
  -9   5  14       17.15      -47.89     48.56 o 
  -8   5  14       27.73      -35.25     50.55 o 
  -7   5  14      358.07      395.77     16.63 o 
  -6   5  14       51.11       65.19     13.30 o 
  -5   5  14      187.89      201.54     14.63 o 
  -4   5  14        3.87      -29.27     40.57 o 
  -3   5  14        0.66       -2.00     43.24 o 
  -2   5  14       29.15      -34.59     45.90 o 
  -1   5  14      245.20      281.36     15.96 o 
   0   5  14       13.81       51.55     33.39 o 
   1   5  14       92.68        2.66     50.55 o 
 -10   6  14      207.99      246.11     16.63 o 
  -9   6  14        9.67      -11.97     49.22 o 
  -8   6  14      144.18      154.98     15.30 o 
  -7   6  14       11.63      -51.88     51.88 o 
  -6   6  14       17.74        4.66     45.23 o 
  -5   6  14       21.21       -6.65     51.88 o 
  -4   6  14      225.26      272.72     15.96 o 
  -3   6  14        5.78        6.65     48.56 o 
  -2   6  14      221.70      219.50     15.30 o 
  -1   6  14        0.30      -36.58     49.89 o 
   0   6  14        0.87      -36.18     36.18 o 
  -9   7  14        0.96      -20.62     49.89 o 
  -8   7  14       65.56       74.50     55.87 o 
  -7   7  14       91.11       80.48     15.30 o 
  -6   7  14      137.31      127.71     15.30 o 
  -5   7  14       84.73       75.83     53.21 o 
  -4   7  14       11.53      -48.56     50.55 o 
  -3   7  14        1.80      -37.25     49.89 o 
  -2   7  14       31.50      -33.26     53.21 o 
  -1   7  14       49.20       69.84     55.21 o 
   0   7  14       66.81       -7.98     56.54 o 
  -8   8  14       28.57      -23.28     58.53 o 
  -7   8  14       13.24      -54.54     54.54 o 
  -6   8  14        0.27       22.62     50.55 o 
  -5   8  14       95.38       45.23     56.54 o 
  -4   8  14       21.90       60.53     53.21 o 
  -3   8  14      196.28      198.88     17.29 o 
  -2   8  14        0.53      -56.54     56.54 o 
  -1   8  14       29.11       29.27     15.96 o 
 -11   0  15      102.92      125.05     13.97 o 
  -9   0  15      230.80      242.78     14.63 o 
  -7   0  15        5.42      -43.24     43.24 o 
  -3   0  15      368.88      376.48     19.29 o 
  -1   0  15       12.36      -46.56     46.56 o 
   1   0  15       51.32       59.20     50.55 o 
 -12   1  15       66.07       78.49     15.30 o 
 -11   1  15       28.30       -9.31     48.56 o 
 -10   1  15        0.11      -47.89     47.89 o 
  -9   1  15       39.86       54.54     47.23 o 
  -8   1  15      127.16      129.04     13.30 o 
  -7   1  15      100.28      105.76     13.30 o 
  -6   1  15      236.49      242.78     13.97 o 
  -5   1  15       55.48       62.53     12.64 o 
  -4   1  15        7.64       21.95     40.57 o 
  -3   1  15        5.95       50.55     39.91 o 
  -2   1  15       82.27       94.45     13.30 o 
  -1   1  15       69.08       83.15     13.30 o 
   0   1  15      150.94      155.26     44.23 o 
   1   1  15       25.46      -11.97     47.23 o 
 -12   2  15       40.39       49.22     15.30 o 
 -11   2  15       24.63      -49.89     52.55 o 
 -10   2  15      204.71      225.49     15.30 o 
  -9   2  15       26.48       24.61     43.90 o 
  -8   2  15       57.47       45.23     13.30 o 
  -7   2  15        0.17      -27.27     39.91 o 
  -6   2  15       39.90       67.18     41.91 o 
  -5   2  15       79.47       72.50     46.56 o 
  -4   2  15      241.94      240.79     14.63 o 
  -3   2  15       58.05       55.87     13.30 o 
  -2   2  15      179.41      149.00     13.97 o 
  -1   2  15       12.65      -21.29     43.90 o 
   0   2  15        4.39       22.69     21.62 o 
   1   2  15       24.21       55.21     43.90 o 
 -11   3  15       53.94       12.64     52.55 o 
 -10   3  15        0.04      -47.23     47.23 o 
  -9   3  15       31.88       42.57     46.56 o 
  -8   3  15        1.35       -8.65     42.57 o 
  -7   3  15      321.51      357.19     15.30 o 
  -6   3  15        7.28       12.64     42.57 o 
  -5   3  15      166.07      164.29     13.97 o 
  -4   3  15        1.80       49.89     42.57 o 
  -3   3  15       20.35      -29.27     43.90 o 
  -2   3  15        0.46       -8.65     43.24 o 
  -1   3  15      180.80      174.27     15.30 o 
   0   3  15        0.17        8.21     32.93 o 
 -11   4  15       53.17       67.85     52.55 o 
 -10   4  15      135.36      166.96     15.96 o 
  -9   4  15       95.19       84.48     14.63 o 
  -8   4  15       41.34        4.66     46.56 o 
  -7   4  15        7.40        0.00     43.90 o 
  -6   4  15       15.71       51.88     43.24 o 
  -5   4  15       88.42       85.81     45.90 o 
  -4   4  15      217.24      235.47     15.30 o 
  -3   4  15       92.29       79.82     13.97 o 
  -2   4  15       67.50       55.21     46.56 o 
  -1   4  15        5.17        6.65     45.90 o 
   0   4  15        2.87       -9.74     33.63 o 
 -10   5  15        0.77      -48.56     48.56 o 
  -9   5  15        4.71       54.54     45.90 o 
  -8   5  15      155.34      149.00     15.30 o 
  -7   5  15       15.07       66.52     45.90 o 
  -6   5  15      195.75      200.88     15.30 o 
  -5   5  15       19.52       31.26     45.90 o 
  -4   5  15       26.65       58.53     43.90 o 
  -3   5  15        2.21       27.27     44.57 o 
  -2   5  15       48.80       71.84     13.97 o 
  -1   5  15       10.69       -4.66     49.22 o 
   0   5  15      143.39       83.81     59.20 o 
  -9   6  15      144.50      163.63     16.63 o 
  -8   6  15        1.36       42.57     47.89 o 
  -7   6  15        8.64      -23.95     49.89 o 
  -6   6  15        0.13      -55.87     55.87 o 
  -5   6  15      109.41       37.91     53.21 o 
  -4   6  15        5.80      -30.60     49.89 o 
  -3   6  15      163.57      104.43     58.53 o 
  -2   6  15        2.53      -27.27     49.22 o 
  -1   6  15       26.08       43.24     52.55 o 
   0   6  15        0.44      -56.54     56.54 o 
  -8   7  15       41.84       63.19     15.96 o 
  -7   7  15      111.53      101.10     56.54 o 
  -6   7  15      109.27      141.01     15.96 o 
  -5   7  15       54.50        2.66     55.21 o 
  -4   7  15        6.01       25.28     53.88 o 
  -3   7  15       14.13       28.60     55.87 o 
  -2   7  15       19.12       65.19     50.55 o 
 -10   0  16       87.52       87.80     51.88 o 
  -8   0  16       97.54      123.72     13.97 o 
  -2   0  16       62.07       45.23     47.89 o 
   0   0  16       12.67       34.59     45.90 o 
 -11   1  16       14.98       65.19     47.89 o 
 -10   1  16        1.20      -22.62     47.89 o 
  -9   1  16       23.17       -4.66     46.56 o 
  -8   1  16       52.32       61.19     44.57 o 
  -7   1  16      163.31      145.67     14.63 o 
  -3   1  16       23.24       24.61     46.56 o 
  -2   1  16       22.03       49.89     45.23 o 
  -1   1  16       85.89       -6.65     53.21 o 
   0   1  16       41.02       29.93     51.88 o 
 -11   2  16      114.41      140.35     15.96 o 
 -10   2  16       36.28       71.17     49.22 o 
  -9   2  16       94.10        4.66     50.55 o 
  -8   2  16        1.66      -45.23     45.23 o 
  -7   2  16        0.34       -2.00     41.91 o 
  -6   2  16        3.97      -13.30     44.57 o 
  -5   2  16      108.10      112.41     13.97 o 
  -4   2  16       43.33       59.20     13.30 o 
  -3   2  16      152.60      168.29     14.63 o 
  -2   2  16        9.69      -13.97     47.23 o 
  -1   2  16        1.46        0.67     13.97 o 
   0   2  16        4.07       45.90     45.90 o 
 -10   3  16        0.19      -53.21     53.21 o 
  -9   3  16        2.62      -19.95     45.90 o 
  -8   3  16      138.83      142.34     14.63 o 
  -7   3  16        5.58      -47.23     47.23 o 
  -6   3  16      160.22      183.58     14.63 o 
  -5   3  16        4.29       31.26     46.56 o 
  -4   3  16        9.38      -11.31     46.56 o 
  -3   3  16        1.83       57.20     45.23 o 
  -2   3  16       77.92       60.53     51.22 o 
  -1   3  16        0.54       69.84     44.57 o 
   0   3  16       84.64      102.43     15.30 o 
 -10   4  16       57.10       -5.32     56.54 o 
  -9   4  16       77.74       56.54     53.88 o 
  -8   4  16       12.27       -4.66     45.90 o 
  -7   4  16        0.16       51.88     43.24 o 
  -6   4  16       12.48      -15.96     45.90 o 
  -5   4  16       82.82       73.83     50.55 o 
  -4   4  16       76.08       29.93     48.56 o 
  -3   4  16       73.54       58.53     53.21 o 
  -2   4  16       28.93      -27.27     51.88 o 
  -1   4  16        0.53      -33.26     49.89 o 
   0   4  16        0.58      -55.21     55.21 o 
  -9   5  16       42.05      -13.30     54.54 o 
  -8   5  16       13.24      -25.94     53.88 o 
  -7   5  16      186.39      247.44     16.63 o 
  -6   5  16       16.58       45.23     49.22 o 
  -5   5  16       52.94       66.52     14.63 o 
  -4   5  16        2.36      -42.57     53.88 o 
  -3   5  16        7.65       75.83     47.89 o 
  -2   5  16       10.27      -53.88     53.88 o 
  -1   5  16       90.64       74.50     61.19 o 
  -7   6  16        0.12      -34.59     53.88 o 
  -6   6  16       26.03       41.91     55.21 o 
  -5   6  16       11.30        7.98     53.88 o 
  -4   6  16      111.63      121.72     16.63 o 
  -3   6  16        2.65       13.30     53.88 o 
  -9   0  17       50.59       43.90     53.88 o 
  -3   0  17       57.11       55.21     49.22 o 
  -1   0  17        0.15       39.24     49.22 o 
  -9   1  17       42.33       17.96     51.22 o 
  -8   1  17       72.64       40.57     51.88 o 
  -3   1  17        7.07      -17.29     46.56 o 
  -2   1  17       36.76      -33.26     53.88 o 
  -1   1  17       25.77       -5.32     51.22 o 
  -9   2  17       21.01       28.60     52.55 o 
  -8   2  17       13.21       30.60     49.22 o 
  -7   2  17        0.91      -37.91     50.55 o 
  -6   2  17       32.05        2.66     52.55 o 
  -5   2  17        7.51       37.25     47.23 o 
  -4   2  17       83.02       37.25     49.89 o 
  -3   2  17       10.08       63.19     46.56 o 
  -2   2  17       28.83       54.54     49.89 o 
  -9   3  17       32.69       13.30     54.54 o 
  -8   3  17        2.83      -15.96     47.89 o 
  -7   3  17      136.06      133.70     15.96 o 
  -6   3  17        3.66       76.49     44.57 o 
  -5   3  17       27.44       50.55     52.55 o 
  -4   3  17        1.85        9.31     14.63 o 
  -3   3  17       18.02       43.90     49.22 o 
  -2   3  17        0.48      -53.88     53.88 o 
  -8   4  17       12.57       45.90     48.56 o 
  -7   4  17        2.37       21.29     53.21 o 
  -6   4  17       11.23       -5.99     15.30 o 
  -5   4  17       37.15       -7.98     55.87 o 
  -4   4  17       75.43       90.46     15.96 o 
  -3   4  17       36.70       10.64     53.21 o 
                                                 
